# Supplementary material for: The origin of β-strand bending in globular proteins
Source: BMC Struct Biol. 2015 Oct 22;15:21. doi: 10.1186/s12900-015-0048-y (PMC4618951; doi:10.1186/s12900-015-0048-y)
Supplement: Additional file 1: — List of PDB codes. The file contains a list of all the PDB codes and protein names used in our study. (TXT 139 kb) [file 12900_2015_48_MOESM1_ESM.txt]

1pjx	Diisopropylfluorophosphatase (phosphotriesterase, DFP)	Squid (Loligo vulgaris) [TaxId: 6622]
2dg1	Lactonase Drp35	Staphylococcus aureus [TaxId: 1280]
2ghs	Regucalcin	Agrobacterium tumefaciens [TaxId: 358]
1v04	Serum paraoxonase/arylesterase 1, PON1	Rabit (Oryctolagus cuniculus) [TaxId: 9986]
1ofz	Fucose-specific lectin	Orange peel mushroom (Aleuria aurantia) [TaxId: 5188]
1suu	DNA gyrase A C-terminal domain	Lyme disease spirochete (Borrelia burgdorferi) [TaxId: 139]
1wp5	Topoisomerase IV subunit A, ParC, C-terminal domain	Bacillus stearothermophilus [TaxId: 1422]
1x2j	Kelch-like ECH-associated protein 1, KEAP1	Mouse (Mus musculus) [TaxId: 10090]
1q7f	Brain tumor cg10719-pa	Fruit fly (Drosophila melanogaster) [TaxId: 7227]
1rwi	Serine/threonine-protein kinase PknD	Mycobacterium tuberculosis [TaxId: 1773]
1v3e	Hemagglutinin-neuraminidase glycoprotein	Human parainfluenza virus type 3 [TaxId: 11216]
1f8e	Influenza neuraminidase	Influenza A virus, different strains [TaxId: 11320]
1nsc	Influenza neuraminidase	Influenza B virus, different strains [TaxId: 11520]
1usr	Paramyxovirus hemagglutinin-neuraminidase head domain	Newcastle disease virus [TaxId: 11176]
3sil	Salmonella sialidase	Salmonella typhimurium, strain lt2 [TaxId: 602]
1so7	Sialidase 2 (Neu2)	Human (Homo sapiens) [TaxId: 9606]
1cru	Soluble quinoprotein glucose dehydrogenase	Acinetobacter calcoaceticus [TaxId: 471]
1h6l	Thermostable phytase (3-phytase)	Bacillus amyloliquefaciens [TaxId: 1390]
2arh	Hypothetical protein Aq 1966	Aquifex aeolicus [TaxId: 63363]
1yle	Arginine N-succinyltransferase, alpha chain, AstA	Pseudomonas aeruginosa [TaxId: 287]
1kzf	Acyl-homoserinelactone synthase EsaI	Pantoea stewartii subsp. stewartii [TaxId: 66271]
1ro5	Autoinducer synthesis protein LasI	Pseudomonas aeruginosa [TaxId: 287]
1sqh	Hypothetical protein cg14615-pa	Fruit fly (Drosophila melanogaster) [TaxId: 7227]
2cxa	Leucyl/phenylalanyl-tRNA-protein transferase, LFTR (Aat)	Escherichia coli [TaxId: 562]
1m4i	Aminoglycoside 2'-N-acetyltransferase	Mycobacterium tuberculosis [TaxId: 1773]
1bo4	Aminoglycoside 3-N-acetyltransferase	Serratia marcescens [TaxId: 615]
1n71	Aminoglycoside 6'-N-acetyltransferase	Enterococcus faecium [TaxId: 1352]
1s3z	Aminoglycoside N-acetyltransferase AAC(6')-IY	Salmonella enteritidis [TaxId: 592]
1ygh	Catalytic domain of GCN5 histone acetyltransferase	Baker's yeast (Saccharomyces cerevisiae) [TaxId: 4932]
1qst	Catalytic domain of GCN5 histone acetyltransferase	Tetrahymena thermophila [TaxId: 5911]
2q4v	Diamine acetyltransferase 2	Human (Homo sapiens) [TaxId: 9606]
1i12	Glucosamine-phosphate N-acetyltransferase GNA1	Baker's yeast (Saccharomyces cerevisiae) [TaxId: 4932]
1fy7	Histone acetyltransferase ESA1	Baker's yeast (Saccharomyces cerevisiae) [TaxId: 4932]
1bob	Histone acetyltransferase HAT1	Baker's yeast (Saccharomyces cerevisiae) [TaxId: 4932]
1qsm	Histone acetyltransferase HPA2	Baker's yeast (Saccharomyces cerevisiae) [TaxId: 4932]
2ozu	Histone acetyltransferase MYST3	Human (Homo sapiens) [TaxId: 9606]
1cm0	Histone acetyltransferase domain of P300/CBP associating factor, PCAF	Human (Homo sapiens) [TaxId: 9606]
2q44	Hypothetical protein AT1g77540	Thale cress (Arabidopsis thaliana) [TaxId: 3702]
2aj6	Hypothetical protein MW0638	Staphylococcus aureus [TaxId: 1280]
1xeb	Hypothetical protein PA0115	Pseudomonas aeruginosa [TaxId: 287]
1yre	Hypothetical protein PA3270	Pseudomonas aeruginosa [TaxId: 287]
1yvo	Hypothetical protein PA4866	Pseudomonas aeruginosa [TaxId: 287]
2gan	Hypothetical protein PH0736	Pyrococcus horikoshii [TaxId: 53953]
1wwz	Hypothetical protein PH1933	Pyrococcus horikoshii [TaxId: 53953]
1yk3	Hypothetical protein Rv1347c/MT1389	Mycobacterium tuberculosis [TaxId: 1773]
1y7r	Hypothetical protein SA2161	Staphylococcus aureus [TaxId: 1280]
1r57	Hypothetical protein SA2309	Staphylococcus aureus [TaxId: 1280]
1mk4	Hypothetical protein YqiY	Bacillus subtilis [TaxId: 1423]
1yx0	Hypothetical protein YsnE	Bacillus subtilis [TaxId: 1423]
1yvk	Hypothetical protein YvbK (BSu33890)	Bacillus subtilis [TaxId: 1423]
1y9k	IAA acetyltransferase	Bacillus cereus [TaxId: 1396]
1s7k	L7/L12-Ribosomal-protein-serine acetyltransferase RimL	Salmonella typhimurium [TaxId: 602]
1p0h	Mycothiol synthase MshD	Mycobacterium tuberculosis [TaxId: 1773]
1yr0	Phosphinothricin acetyltransferase	Agrobacterium tumefaciens [TaxId: 358]
2fe7	Probable N-acetyltransferase PA0478	Pseudomonas aeruginosa [TaxId: 287]
2fiw	Probable N-acetyltransferase RPA1999	Rhodopseudomonas palustris [TaxId: 1076]
2fsr	Probable acetyltranferase Atu2435	Agrobacterium tumefaciens [TaxId: 358]
2g3a	Probable acetyltransferase Atu2258	Agrobacterium tumefaciens [TaxId: 358]
2ge3	Probable acetyltransferase Atu2290	Agrobacterium tumefaciens [TaxId: 358]
1y9w	Probable acetyltransferase BC2806	Bacillus cereus [TaxId: 1396]
2fia	Probable acetyltransferase EF1919	Enterococcus faecalis [TaxId: 1351]
2eui	Probable acetyltransferase PA4026	Pseudomonas aeruginosa [TaxId: 287]
2atr	Probable acetyltransferase SP0256	Streptococcus pneumoniae [TaxId: 1313]
2cy2	Probable acetyltransferase TTHA1209	Thermus thermophilus [TaxId: 274]
1nsl	Probable acetyltransferase YdaF	Bacillus subtilis [TaxId: 1423]
2bsw	Probable acetyltransferase YitI	Bacillus licheniformis [TaxId: 1402]
1q2y	Probable acetyltransferase YjcF	Bacillus subtilis [TaxId: 1423]
2giv	Probable histone acetyltransferase MYST1	Human (Homo sapiens) [TaxId: 9606]
2fl4	Probable spermine/spermidine acetyltransferase EF1086	Enterococcus faecalis [TaxId: 1351]
1tiq	Protease synthase and sporulation negative regulatory protein PaiA	Bacillus subtilis [TaxId: 1423]
2ae6	Putative acetyltransferase EF0244	Enterococcus faecalis [TaxId: 1351]
1u6m	Putative acetyltransferase EF0945	Enterococcus faecalis [TaxId: 1351]
2i6c	Putative acetyltransferase PA4794	Pseudomonas aeruginosa [TaxId: 287]
1vkc	Putative acetyltransferase PF0028	Pyrococcus furiosus [TaxId: 2261]
1ufh	Putative acetyltransferase YycN	Bacillus subtilis [TaxId: 1423]
1vhs	Putative phosphinothricin acetyltransferase YwnH	Bacillus subtilis [TaxId: 1423]
2fck	Putative ribosomal-protein-serine acetyltransferase VC1889	Vibrio cholerae [TaxId: 666]
1kux	Serotonin N-acetyltranferase	Sheep (Ovis aries) [TaxId: 9940]
1ghe	Tabtoxin resistance protein	Pseudomonas syringae [TaxId: 317]
1z4e	Transcriptional regulator BH1968	Bacillus halodurans [TaxId: 86665]
1zo0	Ornithine decarboxylase antizyme	Rat (Rattus norvegicus) [TaxId: 10116]
1qlw	A novel bacterial esterase	Alcaligenes sp. [TaxId: 512]
1vlq	Acetyl xylan esterase TM0077	Thermotoga maritima [TaxId: 2336]
1l7a	Cephalosporin C deacetylase	Bacillus subtilis [TaxId: 1423]
1c2o	Acetylcholinesterase	Electric eel (Electrophorus electricus) [TaxId: 8005]
1qo9	Acetylcholinesterase	Fruit fly (Drosophila melanogaster) [TaxId: 7227]
1ea5	Acetylcholinesterase	Pacific electric ray (Torpedo californica) [TaxId: 7787]
2bce	Bile-salt activated lipase (cholesterol esterase)	Cow (Bos taurus) [TaxId: 9913]
1p0i	Butyryl cholinesterase	Human (Homo sapiens) [TaxId: 9606]
1k4y	Mammalian carboxylesterase (liver carboxylesterase I)	Rabbit (Oryctolagus cuniculus) [TaxId: 9986]
1qe3	Thermophilic para-nitrobenzyl esterase (PNB esterase)	Bacillus subtilis [TaxId: 1423]
1q0r	Aclacinomycin methylesterase RdmC	Streptomyces purpurascens [TaxId: 1924]
4lip	Lipase	Burkholderia cepacia, formerly Pseudomonas cepacia [TaxId: 292]
1cvl	Lipase	Chromobacterium viscosum [TaxId: 42739]
1ex9	Lipase	Pseudomonas aeruginosa [TaxId: 287]
1isp	Lipase A	Bacillus subtilis [TaxId: 1423]
1ku0	Lipase L1	Bacillus stearothermophilus [TaxId: 1422]
1m33	Biotin biosynthesis protein BioH	Escherichia coli [TaxId: 562]
1c4x	2-hydroxy-6-oxo-6-phenylhexa-2,4-dienoate hydrolase (BPHD)	Rhodococcus sp., strain rha1 [TaxId: 1831]
1j1i	Meta cleavage compound hydrolase CarC	Janthinobacterium sp. J3 [TaxId: 213804]
1iup	Meta-cleavage product hydrolase CumD	Pseudomonas fluorescens [TaxId: 294]
1u4n	Carboxylesterase	Alicyclobacillus acidocaldarius [TaxId: 405212]
1jji	Carboxylesterase	Archaeon Archaeoglobus fulgidus [TaxId: 2234]
1tqh	Carboxylesterase	Bacillus stearothermophilus [TaxId: 1422]
1jkm	Carboxylesterase	Bacillus subtilis, brefeldin A esterase [TaxId: 1423]
1gkl	Feruloyl esterase domain of the cellulosomal xylanase y	Clostridium thermocellum [TaxId: 1515]
1jjf	Feruloyl esterase domain of the cellulosomal xylanase z	Clostridium thermocellum [TaxId: 1515]
1lzl	Heroin esterase	Rhodococcus sp. [TaxId: 1831]
1fj2	Acyl protein thioesterase 1	Human (Homo sapiens) [TaxId: 9606]
1auo	Carboxylesterase	Pseudomonas fluorescens [TaxId: 294]
1imj	Ccg1/TafII250-interacting factor B (Cib)	Human (Homo sapiens) [TaxId: 9606]
1qoz	Acetylxylan esterase	Trichoderma reesei [TaxId: 51453]
1cex	Cutinase	Fungus (Fusarium solani), subsp. pisi [TaxId: 169388]
1din	Dienelactone hydrolase	Pseudomonas sp., B13 [TaxId: 306]
1ehy	Bacterial epoxide hydrolase	Agrobacterium radiobacter [TaxId: 358]
1qo7	Bacterial epoxide hydrolase	Aspergillus niger [TaxId: 5061]
1ukc	Esterase EstA	Aspergillus niger [TaxId: 5061]
1uwc	Feruloyl esterase A	Aspergillus niger [TaxId: 5061]
3tgl	Triacylglycerol lipase	Rhizomucor miehei [TaxId: 4839]
1lgy	Triacylglycerol lipase	Rhizopus niveus [TaxId: 4844]
1tib	Triacylglycerol lipase	Thermomyces lanuginosus, formerly Humicola lanuginosa [TaxId: 5541]
1tca	Triacylglycerol lipase	Yeast (Candida antarctica), form b [TaxId: 34362]
1llf	Type-B carboxylesterase/lipase	Candida cylindracea, cholesterol esterase [TaxId: 44322]
1thg	Type-B carboxylesterase/lipase	Fungus (Geotrichum candidum), ATCC 34614 [TaxId: 27317]
1hlg	Gastric lipase	Human (Homo sapiens) [TaxId: 9606]
1cqw	Haloalkane dehalogenase	Rhodococcus sp. [TaxId: 1831]
1mj5	Haloalkane dehalogenase	Sphingomonas paucimobilis, UT26, LinB [TaxId: 13689]
1b6g	Haloalkane dehalogenase	Xanthobacter autotrophicus [TaxId: 280]
1va4	Arylesterase	Pseudomonas fluorescens [TaxId: 294]
1a8q	Bromoperoxidase A1	Streptomyces aureofaciens [TaxId: 1894]
1brt	Bromoperoxidase A2	Streptomyces aureofaciens [TaxId: 1894]
1a88	Chloroperoxidase L	Streptomyces lividans [TaxId: 1916]
1eb9	Hydroxynitrile lyase	Cassava (Manihot esculenta) [TaxId: 3983]
1xkl	Salicylic acid-binding protein 2 (SABP2)	Common tobacco (Nicotiana tabacum) [TaxId: 4097]
1pv1	Hypothetical esterase YJL068C	Baker's yeast (Saccharomyces cerevisiae) [TaxId: 4932]
1ufo	Hypothetical protein TT1662	Thermus thermophilus [TaxId: 274]
1r3d	Hypothetical protein VC1974	Vibrio cholerae [TaxId: 666]
1jfr	Lipase	Streptomyces exfoliatus [TaxId: 1905]
1dqz	Antigen 85c	Mycobacterium tuberculosis [TaxId: 1773]
1r88	Antigen pt51/mpb51	Mycobacterium tuberculosis [TaxId: 1773]
1wm1	Proline aminopeptidase	Serratia marcescens [TaxId: 615]
1azw	Proline iminopeptidase	Xanthomonas campestris, pv. citri [TaxId: 339]
1mtz	Tricorn interacting factor F1	Archaeon Thermoplasma acidophilum [TaxId: 2303]
1vkh	Putative serine hydrolase Ydr428c	Baker's yeast (Saccharomyces cerevisiae) [TaxId: 4932]
1ivy	Human 'protective protein', HPP	Human (Homo sapiens) [TaxId: 9606]
1cpy	Serine carboxypeptidase II	Baker's yeast (Saccharomyces cerevisiae) [TaxId: 4932]
1ac5	Serine carboxypeptidase II	Baker's yeast (Saccharomyces cerevisiae), kex1(delta)p [TaxId: 4932]
1kez	Erythromycin polyketide synthase	Saccharopolyspora erythraea [TaxId: 1836]
1xkt	Fatty acid synthase	Human (Homo sapiens) [TaxId: 9606]
1mna	Picromycin polyketide synthase	Streptomyces venezuelae [TaxId: 54571]
1jmk	Surfactin synthetase, SrfA	Bacillus subtilis [TaxId: 1423]
1tht	Myristoyl-ACP-specific thioesterase	Vibrio harveyi [TaxId: 669]
1ei9	Palmitoyl protein thioesterase 1	Cow (Bos taurus) [TaxId: 9913]
1pja	Palmitoyl protein thioesterase 2	Human (Homo sapiens) [TaxId: 9606]
1uxo	Hypothetical protein YdeN	Bacillus subtilis [TaxId: 1423]
1j1t	Alginate lyase	Alteromonas sp. 272 [TaxId: 262966]
1vav	Alginate lyase PA1167	Pseudomonas aeruginosa [TaxId: 287]
1uai	Polyguluronate lyase	Corynebacterium sp. ALY-1 [TaxId: 101519]
1g86	Charcot-Leyden crystal (CLC) protein	Human (Homo sapiens) [TaxId: 9606]
1c1l	Congerin I	Conger eel (Conger myriaster) [TaxId: 7943]
1is3	Congerin II	Conger eel (Conger myriaster) [TaxId: 7943]
1qmj	Galectin-1	Chicken (Gallus gallus) [TaxId: 9031]
1slt	Galectin-1	Cow (Bos taurus) [TaxId: 9913]
1a78	Galectin-1	Toad (Bufo arenarum) [TaxId: 38577]
1uld	Galectin-2	Inky cap fungus (Coprinopsis cinerea) [TaxId: 5346]
2nn8	Galectin-3 CRD	Human (Homo sapiens) [TaxId: 9606]
1bkz	Galectin-7	Human (Homo sapiens) [TaxId: 9606]
1hlc	S-lac lectin, L-14-II	Human (Homo sapiens) [TaxId: 9606]
2ovw	Cellobiohydrolase I (cellulase, Endoglucanase I, CBH1)	Fusarium oxysporum [TaxId: 5507]
1ojj	Cellobiohydrolase I (cellulase, Endoglucanase I, CBH1)	Humicola insolens, Cel7b [TaxId: 34413]
1q2b	Cellobiohydrolase I (cellulase, Endoglucanase I, CBH1)	Trichoderma reesei, Cel7A [TaxId: 51453]
1eg1	Cellobiohydrolase I (cellulase, Endoglucanase I, CBH1)	Trichoderma reesei, Endoglucanase I [TaxId: 51453]
1gbg	Bacillus 1-3,1-4-beta-glucanase	Bacillus licheniformis [TaxId: 1402]
1mve	Bacillus 1-3,1-4-beta-glucanase	Fibrobacter succinogenes [TaxId: 833]
1umz	Xyloglucan endotransglycosylase	European aspen (Populus tremula) [TaxId: 113636]
1o4y	beta-Agarase A	Zobellia galactanivorans [TaxId: 63186]
1dyp	kappa-Carrageenase, catalytic	Pseudoalteromonas carrageenovora [TaxId: 227]
1oq1	Hypothetical protein YesU	Bacillus subtilis [TaxId: 1423]
1pz7	Agrin	Chicken (Gallus gallus) [TaxId: 9031]
1c4r	Ligand-binding domain of neurexin 1beta	Rat (Rattus norvegicus) [TaxId: 10116]
1d2s	Sex hormone-binding globulin	Human (Homo sapiens) [TaxId: 9606]
2erf	Thrombospondin 1 N-terminal domain	Human (Homo sapiens) [TaxId: 9606]
1gv9	Carbohydrate-recognition domain of P58/ERGIC-53	Rat (Rattus norvegicus) [TaxId: 10116]
2a6v	Emp46p N-terminal domain	Baker's yeast (Saccharomyces cerevisiae) [TaxId: 4932]
2a6z	Emp47p N-terminal domain	Baker's yeast (Saccharomyces cerevisiae) [TaxId: 4932]
1nls	Concanavalin A	Jack bean (Canavalia ensiformis) [TaxId: 3823]
1fny	Legume lectin	Black locust (Robinia pseudoacacia) [TaxId: 35938]
1ukg	Legume lectin	Bloodwood tree (Pterocarpus angolensis) [TaxId: 182271]
1ax0	Legume lectin	Coral tree (Erythrina corallodendron) [TaxId: 3843]
1fx5	Legume lectin	Furze (Ulex europaeus), UEA-I [TaxId: 3902]
1hql	Legume lectin	Griffonia simplicifolia, lectin I-b4 [TaxId: 3850]
1n47	Legume lectin	Hairy vetch (Vicia villosa), isolectin b4 [TaxId: 3911]
1g7y	Legume lectin	Horse gram (Dolichos biflorus), different isoforms [TaxId: 3840]
1dbn	Legume lectin	Maackia amurensis, leukoagglutinin [TaxId: 37501]
1v6i	Legume lectin	Peanut (Arachis hypogaea) [TaxId: 3818]
1sbf	Legume lectin	Soybean (Glycine max) [TaxId: 3847]
1gsl	Legume lectin	West-central african legume (Griffonia simplicifolia) [TaxId: 3850]
1ioa	Phytohemagglutinin-L, PHA-L, also arcelin	Kidney bean (Phaseolus vulgaris), G02771, arcelin-5a [TaxId: 3885]
1b09	C-reactive protein (CRP)	Human (Homo sapiens) [TaxId: 9606]
1sac	Serum amyloid P component (SAP)	Human (Homo sapiens) [TaxId: 9606]
2a5z	Hypothetical protein SO2946	Shewanella oneidensis [TaxId: 70863]
2afj	SPRY domain-containing SOCS box protein 2	Mouse (Mus musculus) [TaxId: 10090]
2fbe	Similar to Ret finger protein-like 1	Human (Homo sapiens) [TaxId: 9606]
1ks5	Family 12 endo-1,4-beta-glucanase (cellulase) catalytic domain	Aspergillus niger [TaxId: 5061]
1olr	Family 12 endo-1,4-beta-glucanase (cellulase) catalytic domain	Humicola grisea [TaxId: 5527]
2bw8	Family 12 endo-1,4-beta-glucanase (cellulase) catalytic domain	Rhodothermus marinus [TaxId: 29549]
2nlr	Family 12 endo-1,4-beta-glucanase (cellulase) catalytic domain	Streptomyces lividans, CelB2 [TaxId: 1916]
1oa2	Family 12 endo-1,4-beta-glucanase (cellulase) catalytic domain	Trichoderma reesei, Cel12A [TaxId: 51453]
1ukr	Xylanase II	Aspergillus niger [TaxId: 5061]
1igo	Xylanase II	Bacillus subtilis, B230 [TaxId: 1423]
1xnk	Xylanase II	Chaetomium thermophilum [TaxId: 209285]
1pvx	Xylanase II	Paecilomyces variotii, Bainier 1907 [TaxId: 45996]
1hix	Xylanase II	Streptomyces sp. s38, xyl1 [TaxId: 181109]
1xyn	Xylanase II	Trichoderma reesei, xynI [TaxId: 51453]
1kqr	vp4 sialic acid binding domain	Rhesus rotavirus [TaxId: 10969]
2iuw	AlkB homolog 3	Human (Homo sapiens) [TaxId: 9606]
2fdi	Alkylated DNA repair protein AlkB	Escherichia coli [TaxId: 562]
1vrb	Putative asparaginyl hydroxylase YxbC	Bacillus subtilis [TaxId: 1423]
1ds1	Clavaminate synthase	Streptomyces clavuligerus [TaxId: 1901]
1jr7	Gab protein (hypothetical protein YgaT)	Escherichia coli [TaxId: 562]
1w9y	1-aminocyclopropane-1-carboxylate oxidase 1	Petunia hybrida [TaxId: 4102]
1gp6	Anthocyanidin synthase	Mouse-ear cress (Arabidopsis thaliana) [TaxId: 3702]
1dcs	Deacetoxycephalosporin C synthase	Streptomyces clavuligerus [TaxId: 1901]
1odm	Isopenicillin N synthase	Emericella nidulans [TaxId: 162425]
2a1x	Phytanoyl-CoA dioxygenase, PhyH	Human (Homo sapiens) [TaxId: 9606]
2fcu	Syringomycin biosynthesis enzyme 2, SyrB2	Pseudomonas syringae pv. syringae [TaxId: 321]
1oih	Putative alkylsulfatase AtsK	Pseudomonas putida [TaxId: 303]
1otj	Taurine/alpha-ketoglutarate dioxygenase TauD	Escherichia coli [TaxId: 562]
1e5r	Type II Proline 3-hydroxylase (proline oxidase)	Streptomyces sp. [TaxId: 1931]
2csg	Hypothetical protein YbiU	Salmonella typhimurium [TaxId: 602]
1s4c	Hypothetical protein HI0227	Haemophilus influenzae [TaxId: 727]
1nx8	Carbapenem synthase, CarC	Erwinia carotovora [TaxId: 554]
2q4a	Clavaminate synthase-like protein At3g21360	Thale cress (Arabidopsis thaliana) [TaxId: 3702]
2arc	Regulatory protein AraC	Escherichia coli [TaxId: 562]
1yfu	3-hydroxyanthranilate-3,4-dioxygenase	Ralstonia metallidurans [TaxId: 119219]
1zrr	Acireductone dioxygenase	Klebsiella pneumoniae [TaxId: 573]
1vr3	Acireductone dioxygenase	Mouse (Mus musculus) [TaxId: 10090]
2gh2	Cysteine dioxygenase type I	Mouse (Mus musculus) [TaxId: 10090]
1lrh	Auxin binding protein	Maize (Zea mays) [TaxId: 4577]
1fi2	Germin	Barley (Hordeum vulgare) [TaxId: 4513]
1j58	Oxalate decarboxylase OxdC (YvrK)	Bacillus subtilis [TaxId: 1423]
1x82	Glucose-6-phosphate isomerase, GPI	Archaeon Pyrococcus furiosus [TaxId: 2261]
1eyb	Homogentisate dioxygenase	Human (Homo sapiens) [TaxId: 9606]
1o5u	Hypothetical protein TM1112	Thermotoga maritima [TaxId: 2336]
1ywk	5-keto-4-deoxyuronate isomerase KduI	Enterococcus faecalis [TaxId: 1351]
1xru	5-keto-4-deoxyuronate isomerase KduI	Escherichia coli [TaxId: 562]
2b8m	Hypothetical protein MJ0764	Archaeon Methanococcus jannaschii [TaxId: 2190]
1yll	Hypothetical protein PA5104	Pseudomonas aeruginosa [TaxId: 287]
1tq5	Hypothetical protein YhhW	Escherichia coli [TaxId: 562]
1j1l	Pirin	Human (Homo sapiens) [TaxId: 9606]
1y3t	Hypothetical protein YxaG	Bacillus subtilis [TaxId: 1423]
1juh	Quercetin 2,3-dioxygenase	Aspergillus japonicus [TaxId: 34381]
1yhf	Hypothetical protein SPy1581	Streptococcus pyogenes [TaxId: 1314]
2f4p	Hypothetical protein TM1010	Thermotoga maritima [TaxId: 2336]
1o4t	Hypothetical protein TM1287	Thermotoga maritima [TaxId: 2336]
1v70	Hypothetical protein TTHA0104	Thermus thermophilus [TaxId: 274]
1vj2	Hypothetical protein TM1459	Thermotoga maritima [TaxId: 2336]
1qwr	Mannose-6-phosphate isomerase ManA	Bacillus subtilis [TaxId: 1423]
1pmi	Phosphomannose isomerase	Yeast (Candida albicans) [TaxId: 5476]
1zx5	Putative mannosephosphate isomerase AF0035	Archaeon Archaeoglobus fulgidus [TaxId: 2234]
1yqc	Ureidoglycolate hydrolase AllA	Escherichia coli [TaxId: 562]
2bdr	Ureidoglycolate hydrolase AllA	Pseudomonas putida [TaxId: 303]
1znp	Hypothetical protein Atu3615	Agrobacterium tumefaciens [TaxId: 358]
1yud	Hypothetical protein SO0799	Shewanella oneidensis [TaxId: 70863]
1xe7	Hypothetical protein YML079W	Baker's yeast (Saccharomyces cerevisiae) [TaxId: 4932]
1sq4	Glyoxylate-induced protein PA1140	Pseudomonas aeruginosa [TaxId: 287]
1sfn	Hypothetical protein DR1152	Deinococcus radiodurans [TaxId: 1299]
1sef	Hypothetical protein EF2996	Enterococcus faecalis [TaxId: 1351]
1rc6	Hypothetical protein YlbA	Escherichia coli [TaxId: 562]
2c0z	Novobiocin biosynthesis protein NovW	Streptomyces caeruleus [TaxId: 195949]
1ep0	dTDP-4-dehydrorhamnose 3,5-epimerase RmlC	Archaeon Methanobacterium thermoautotrophicum [TaxId: 145262]
1wlt	dTDP-4-dehydrorhamnose 3,5-epimerase RmlC	Archaeon Sulfolobus tokodaii [TaxId: 111955]
1upi	dTDP-4-dehydrorhamnose 3,5-epimerase RmlC	Mycobacterium tuberculosis [TaxId: 1773]
2ixh	dTDP-4-dehydrorhamnose 3,5-epimerase RmlC	Pseudomonas aeruginosa [TaxId: 287]
1nxm	dTDP-4-dehydrorhamnose 3,5-epimerase RmlC	Streptococcus suis [TaxId: 1307]
1oi6	dTDP-4-keto-6-deoxy-glucose-5-epimerase EvaD	Amycolatopsis orientalis [TaxId: 31958]
1yox	Hypothetical protein PA3696	Pseudomonas aeruginosa [TaxId: 287]
1pg6	Hypothetical protein SPyM3 0169 (SPyM18 0222, SPS0176)	Streptococcus pyogenes [TaxId: 1314]
1wap	Trp RNA-binding attenuation protein (TRAP)	Bacillus subtilis [TaxId: 1423]
1o5l	CRP-like transcriptional regulator TM1171, N-terminal domain	Thermotoga maritima [TaxId: 2336]
1q3e	HCN pacemaker channel	Mouse (Mus musculus) [TaxId: 10090]
1wgp	Probable cyclic nucleotide-gated ion channel 6	Thale cress (Arabidopsis thaliana) [TaxId: 3702]
1vp6	Putative ion channel CnbD	Mesorhizobium loti [TaxId: 381]
7fd1	Ferredoxin	Azotobacter vinelandii [TaxId: 354]
1bqx	Ferredoxin	Bacillus schlegelii [TaxId: 1484]
1k0t	Photosystem I iron-sulfur protein PsaC	Synechococcus sp. pcc 7002 [TaxId: 32049]
1xer	Ferredoxin	Archaeon Sulfolobus sp. [TaxId: 2288]
1blu	Ferredoxin II	Chromatium vinosum [TaxId: 1049]
1clf	Ferredoxin II	Clostridium pasteurianum [TaxId: 1501]
1rgv	Ferredoxin II	Thauera aromatica [TaxId: 59405]
1sj1	Fe3S4-ferredoxin PF1909	Pyrococcus furiosus [TaxId: 2261]
1iqz	Ferredoxin	Bacillus thermoproteolyticus [TaxId: 1427]
1vjw	Ferredoxin A	Thermotoga maritima [TaxId: 2336]
1fxd	Ferredoxin I	Desulfovibrio gigas [TaxId: 879]
1fxr	Ferredoxin I	Sulfate-reducing bacteria (Desulfovibrio africanus) [TaxId: 873]
1f9y	6-hydroxymethyl-7,8-dihydropterin pyrophosphokinase, HPPK	Escherichia coli [TaxId: 562]
1cbk	6-hydroxymethyl-7,8-dihydropterin pyrophosphokinase, HPPK	Haemophilus influenzae [TaxId: 727]
1q5y	Nickel responsive regulator NikR, C-terminal domain	Escherichia coli [TaxId: 562]
1zpv	UPF0237 protein SP0238	Streptococcus pneumoniae [TaxId: 1313]
2acy	Acylphosphatase	Cow (Bos taurus) [TaxId: 9913]
1aps	Acylphosphatase	Horse (Equus caballus) [TaxId: 9796]
1w2i	Acylphosphatase	Pyrococcus horikoshii [TaxId: 53953]
1ulr	Acylphosphatase	Thermus thermophilus [TaxId: 274]
1urr	Acylphosphatase 2 (Cg18505)	Fruit fly (Drosophila melanogaster) [TaxId: 7227]
1gxu	Hydrogenase maturation protein HypF N-terminal domain (HypF-ACP)	Escherichia coli [TaxId: 562]
2byc	Blue light receptor BlrB	Rhodobacter sphaeroides [TaxId: 1063]
1x0p	Hypothetical protein Tll0078	Thermosynechococcus elongatus [TaxId: 146786]
1yrx	Sensor of blue light AppA	Rhodobacter sphaeroides [TaxId: 1063]
2a1b	Carboxysome shell protein CcmK2	Synechocystis sp. PCC 6803 [TaxId: 1148]
2a10	Carboxysome shell protein CcmK4	Synechocystis sp. PCC 6803 [TaxId: 1148]
2ewh	Major carboxysome shell protein 1A, CsoS1A	Halothiobacillus neapolitanus [TaxId: 927]
2p8i	Putative dioxygenase BxeB0224	Burkholderia xenovorans [TaxId: 36873]
1lq9	Actinorhodin biosynthesis monooxygenase ActVa-Orf6	Streptomyces coelicolor [TaxId: 1902]
2fiu	Hypothetical protein Atu0297	Agrobacterium tumefaciens [TaxId: 358]
1vdh	Polyketide synthase CurD homologue TTHA1714/TTC1352	Thermus thermophilus [TaxId: 274]
1t0t	YwfI homologue	Bacillus stearothermophilus [TaxId: 1422]
1s7i	Hypothetical protein PA1349	Pseudomonas aeruginosa [TaxId: 287]
2d3q	Decolorizing peroxidase DyP	Geotrichum candidum [TaxId: 27317]
2gvk	Hypothetical protein BT1219	Bacteroides thetaiotaomicron [TaxId: 818]
2iiz	Melanin biosynthesis protein TyrA	Shewanella oneidensis [TaxId: 70863]
2ftr	Hypothetical protein BH0200	Bacillus halodurans [TaxId: 86665]
2hiq	Hypothetical protein YdhR	Escherichia coli [TaxId: 562]
1q8b	Hypothetical protein YjcS	Bacillus subtilis [TaxId: 1423]
1vqs	Hypothetical protein Atu4242	Agrobacterium tumefaciens [TaxId: 358]
1vqy	Hypothetical protein Atu5224	Agrobacterium tumefaciens [TaxId: 358]
1x7v	Hypothetical protein PA3566	Pseudomonas aeruginosa [TaxId: 287]
1y0h	Hypothetical protein Rv0793	Mycobacterium tuberculosis [TaxId: 1773]
1tuv	Hypothetical protein YgiN	Escherichia coli [TaxId: 562]
1tz0	Hypothetical protein BC2969	Bacillus cereus [TaxId: 1396]
1sqe	Hypothetical protein PG130 (SAV0165)	Staphylococcus aureus [TaxId: 1280]
1iuj	Hypothetical protein TT1380	Thermus thermophilus [TaxId: 274]
1tr0	Boiling stable protein 1	European aspen (Populus tremula) [TaxId: 113636]
1q4r	Hypothetical protein AT3G17210.1	Thale cress (Arabidopsis thaliana) [TaxId: 3702]
1rjj	Hypothetical protein AT5G22580	Thale cress (Arabidopsis thaliana) [TaxId: 3702]
1tuw	Tetracenomycin polyketide synthesis protein TcmI	Streptomyces glaucescens [TaxId: 1907]
2cb2	Sulfur oxygenase reductase SOR	Acidianus ambivalens [TaxId: 2283]
1mwq	Hypothetical protein HI0828	Haemophilus influenzae [TaxId: 727]
1o51	Hypothetical protein TM0021	Thermotoga maritima [TaxId: 2336]
1p1l	Cut A1	Archaeon Archaeoglobus fulgidus [TaxId: 2234]
1uku	Cut A1	Archaeon Pyrococcus horikoshii [TaxId: 53953]
1naq	Cut A1	Escherichia coli [TaxId: 562]
1nza	Cut A1	Thermus thermophilus [TaxId: 274]
1kr4	Hypothetical protein TM1056	Thermotoga maritima [TaxId: 2336]
1osc	Mammalian CutA-like protein	Rat (Rattus norvegicus) [TaxId: 10116]
2cz4	Hypothetical protein TTHA0516	Thermus thermophilus [TaxId: 274]
1ul3	PII (product of glnB)	Cyanobacteria (Synechococcus sp.) pcc pcc 6803 [TaxId: 1131]
1vfj	PII (product of glnB)	Thermus thermophilus [TaxId: 274]
1cc8	ATX1 metallochaperone protein (ATOX1)	Baker's yeast (Saccharomyces cerevisiae) [TaxId: 4932]
1fe4	ATX1 metallochaperone protein (ATOX1)	Human (Homo sapiens), HAH1 [TaxId: 9606]
1p8g	Copper chaperone	Bacillus subtilis, CopZ [TaxId: 1423]
1cpz	Copper chaperone	Enterococcus hirae [TaxId: 1354]
1sb6	Copper chaperone	Synechocystis sp. pcc 6803, Scatx1 [TaxId: 1148]
1fvs	Copper transporter domain ccc2a	Baker's yeast (Saccharomyces cerevisiae) [TaxId: 4932]
1s6u	Menkes copper-transporting ATPase	Human (Homo sapiens) [TaxId: 9606]
2hqi	Mercuric ion binding protein MerP	Shigella flexneri [TaxId: 623]
1mwz	Metal ion-transporting ATPase ZntA, N-terminal domain	Escherichia coli [TaxId: 562]
1j27	Hypothetical protein TT1725	Thermus thermophilus [TaxId: 274]
1nxi	Hypothetical protein VC0424	Vibrio cholerae [TaxId: 666]
1kp6	Killer toxin KP6 alpha-subunit	Smut fungus (Ustilago maydis) [TaxId: 5270]
1yqh	Hypothetical protein BC0424	Bacillus cereus [TaxId: 1396]
1lxn	Hypothetical protein MTH1187	Archaeon Methanobacterium thermoautotrophicum [TaxId: 145262]
2ibo	Hypothetical protein SP2199	Streptococcus pneumoniae [TaxId: 1313]
1vk8	Hypothetical protein TM0486	Thermotoga maritima [TaxId: 2336]
1lxj	Hypothetical protein YB1001C	Baker's yeast (Saccharomyces cerevisiae) [TaxId: 4932]
1s99	Putative thiamin/HMP-binding protein YkoF	Bacillus subtilis [TaxId: 1423]
1ekr	Molybdenum cofactor biosynthesis protein C, MoaC	Escherichia coli [TaxId: 562]
1nz8	N-utilization substance G protein NusG, N-terminal domain	Thermus thermophilus [TaxId: 274]
2az3	Nucleoside diphosphate kinase, NDK	Archaeon Halobacterium salinarum [TaxId: 2242]
1xqi	Nucleoside diphosphate kinase, NDK	Archaeon Pyrobaculum aerophilum [TaxId: 13773]
1nb2	Nucleoside diphosphate kinase, NDK	Bacillus halodenitrificans [TaxId: 1482]
1ehw	Nucleoside diphosphate kinase, NDK	Human (Homo sapiens), NDK4 [TaxId: 9606]
1ucn	Nucleoside diphosphate kinase, NDK	Human (Homo sapiens), NDKA [TaxId: 9606]
2b8q	Nucleoside diphosphate kinase, NDK	Mimivirus [TaxId: 315393]
1k44	Nucleoside diphosphate kinase, NDK	Mycobacterium tuberculosis [TaxId: 1773]
1nhk	Nucleoside diphosphate kinase, NDK	Myxococcus xanthus [TaxId: 34]
1w7w	Nucleoside diphosphate kinase, NDK	Pea (Pisum sativum) [TaxId: 3888]
1xiq	Nucleoside diphosphate kinase, NDK	Plasmodium falciparum, isolate 3D7 [TaxId: 5833]
1s57	Nucleoside diphosphate kinase, NDK	Thale cress (Arabidopsis thaliana), chloroplast NDK2 [TaxId: 3702]
1wkj	Nucleoside diphosphate kinase, NDK	Thermus thermophilus [TaxId: 274]
1wc3	Adenylate cyclase CyaC	Spirulina platensis [TaxId: 118562]
1fx2	Receptor-type monomeric adenylyl cyclase	Trypanosome (Trypanosoma brucei), different isoform [TaxId: 5691]
1ab8	Type II adenylyl cyclase C2 domain	Rat (Rattus norvegicus) [TaxId: 10116]
1fvg	Peptide methionine sulfoxide reductase	Cow (Bos taurus) [TaxId: 9913]
1ff3	Peptide methionine sulfoxide reductase	Escherichia coli [TaxId: 562]
1nwa	Peptide methionine sulfoxide reductase	Mycobacterium tuberculosis [TaxId: 1773]
1kn6	Prohormone convertase 1 pro-domain	Mouse (Mus musculus) [TaxId: 10090]
1itp	Proteinase A inhibitor 1, POIA1	Oyster mushroom (Pleurotus ostreatus) [TaxId: 5322]
2cpd	APOBEC1 stimulating protein	Human (Homo sapiens) [TaxId: 9606]
2cq2	Alkylation repair AlkB homolog 8, ALKBH8	Human (Homo sapiens) [TaxId: 9606]
2cqc	Arginine/serine-rich splicing factor 10	Human (Homo sapiens) [TaxId: 9606]
2err	Ataxin-2-binding protein 1	Human (Homo sapiens) [TaxId: 9606]
2cpz	CUG triplet repeat RNA-binding protein 1	Human (Homo sapiens) [TaxId: 9606]
1wey	Calcipressin-1	Mouse (Mus musculus) [TaxId: 10090]
1p1t	Cleavage stimulation factor, 64 kda subunit	Human (Homo sapiens) [TaxId: 9606]
1x5s	Cold-inducible RNA-binding protein	Human (Homo sapiens) [TaxId: 9606]
2cpi	E3 ubiquitin protein ligase CNOT4	Mouse (Mus musculus) [TaxId: 10090]
2cq0	Eukaryotic translation initiation factor 3 subunit 4	Human (Homo sapiens) [TaxId: 9606]
1wi8	Eukaryotic translation initiation factor 4B	Human (Homo sapiens) [TaxId: 9606]
2dit	HIV Tat-specific factor 1	Human (Homo sapiens) [TaxId: 9606]
1wg5	Heterogeneous nuclear ribonucleoprotein H'	Human (Homo sapiens) [TaxId: 9606]
1wex	Heterogeneous nuclear ribonucleoprotein L-like	Mouse (Mus musculus) [TaxId: 10090]
1hd0	Heterogeneous nuclear ribonucleoprotein d0	Human (Homo sapiens) [TaxId: 9606]
1x4b	Heterogeneous nuclear ribonucleoproteins A2/B1	Human (Homo sapiens) [TaxId: 9606]
2dis	Hypothetical protein FLJ20273	Human (Homo sapiens) [TaxId: 9606]
2cqh	IGF-II mRNA-binding protein 2 isoform A	Human (Homo sapiens) [TaxId: 9606]
2dgx	Limkain-b1, LKAP	Human (Homo sapiens) [TaxId: 9606]
1x4f	Matrin 3	Mouse (Mus musculus) [TaxId: 10090]
1uaw	Musashi-1	Mouse (Mus musculus) [TaxId: 10090]
2bz2	Negative elongation factor E, NELF-E	Human (Homo sapiens) [TaxId: 9606]
2mss	Neural RNA-binding protein Musashi-1	Mouse (Mus musculus) [TaxId: 10090]
2cpj	Non-POU domain-containing octamer-binding protein, NonO	Mouse (Mus musculus) [TaxId: 10090]
1no8	Nuclear factor Aly	Mouse (Mus musculus) [TaxId: 10090]
1iqt	Nuclear ribonucleoprotein D0 (AUF1)	Human (Homo sapiens) [TaxId: 9606]
2cqi	Nucleolysin TIAR	Human (Homo sapiens) [TaxId: 9606]
1wwh	Nucleoporin 35	Mouse (Mus musculus) [TaxId: 10090]
2cqb	Peptidyl-prolyl cis-trans isomerase E, N-terminal domain	Human (Homo sapiens) [TaxId: 9606]
1whv	Poly(A)-specific ribonuclease PARN	Mouse (Mus musculus) [TaxId: 10090]
2cq1	Polypyrimidine tract-binding protein 2, PTBP2	Human (Homo sapiens) [TaxId: 9606]
2cph	Probable RNA-binding protein 19, Rbm19	Mouse (Mus musculus) [TaxId: 10090]
1why	Putative RNA-binding protein 15B, Rbm15b	Mouse (Mus musculus) [TaxId: 10090]
2cq4	RNA binding protein 23	Human (Homo sapiens) [TaxId: 9606]
1x5o	RNA-binding motif, single-stranded-interacting protein 1, RBMS1	Human (Homo sapiens) [TaxId: 9606]
1x4e	RNA-binding motif, single-stranded-interacting protein 2, RBMS2	Human (Homo sapiens) [TaxId: 9606]
2cpy	RNA-binding protein 12	Human (Homo sapiens) [TaxId: 9606]
2cqp	RNA-binding protein 12	Mouse (Mus musculus) [TaxId: 10090]
1x4h	RNA-binding protein 28	Mouse (Mus musculus) [TaxId: 10090]
2cpx	RNA-binding protein 41, RBM41	Human (Homo sapiens) [TaxId: 9606]
2cpe	RNA-binding protein EWS	Human (Homo sapiens) [TaxId: 9606]
1wf1	RNA-binding protein Raly (Autoantigen p542)	Human (Homo sapiens) [TaxId: 9606]
1u6f	RNA-binding protein UBP1	Trypanosoma cruzi [TaxId: 5693]
2cqd	RNA-binding region containing protein 1	Human (Homo sapiens) [TaxId: 9606]
1wi6	Ribonucleoprotein PTB-binding 1, Raver-1	Mouse (Mus musculus) [TaxId: 10090]
1nu4	Splicesomal U1A protein	Human (Homo sapiens) [TaxId: 9606]
1x5u	Splicing factor 3B subunit 4	Human (Homo sapiens) [TaxId: 9606]
1x4a	Splicing factor, arginine/serine-rich 1, SFRS1	Human (Homo sapiens) [TaxId: 9606]
1wg4	Splicing factor, arginine/serine-rich 9 (SFRS9)	Mouse (Mus musculus) [TaxId: 10090]
1ufw	Synaptojanin 2	Human (Homo sapiens) [TaxId: 9606]
2cqg	TAR DNA-binding protein 43, TDP-43	Human (Homo sapiens) [TaxId: 9606]
1vmb	Ribosomal protein S6	Thermotoga maritima [TaxId: 2336]
1cqm	Ribosomal protein S6	Thermus thermophilus [TaxId: 274]
1ivz	SEA domain from the hypothetical protein homologous to mucin 16	Mouse (Mus musculus) [TaxId: 10090]
1uta	Cell division protein FtsN	Escherichia coli [TaxId: 562]
1zpw	Hypothetical protein TTP0101 (TT1823)	Thermus thermophilus [TaxId: 274]
1reg	Translational regulator protein regA	Bacteriophage T4 [TaxId: 10665]
2a6m	ISHP608 transposase	Helicobacter pylori [TaxId: 210]
2fyx	Putative transposase DR0177	Deinococcus radiodurans [TaxId: 1299]
2f5g	Putative transposase SSO1474	Archaeon Sulfolobus solfataricus [TaxId: 2287]
1b3t	Epstein barr virus nuclear antigen-1 (ebna1)	Epstein-Barr virus [TaxId: 10376]
2bop	Papillomavirus-1 E2 protein	Bovine papillomavirus type 1 [TaxId: 10559]
1by9	Papillomavirus-1 E2 protein	Human papillomavirus type 16 [TaxId: 333760]
1f9f	Papillomavirus-1 E2 protein	Human papillomavirus type 18 [TaxId: 333761]
1a7g	Papillomavirus-1 E2 protein	Human papillomavirus type 31 [TaxId: 10585]
1r8h	Papillomavirus-1 E2 protein	Human papillomavirus type 6a [TaxId: 37122]
1rwu	Hypothetical protein ybeD	Escherichia coli [TaxId: 562]
1b64	Guanine nucleotide exchange factor (GEF) domain from elongation factor-1 beta	Human (Homo sapiens) [TaxId: 9606]
1gh8	aEF-1beta	Archaeon Methanobacterium thermoautotrophicum [TaxId: 145262]
1pbu	Elongation factor 1-gamma C-terminal domain	Human (Homo sapiens) [TaxId: 9606]
1xhf	Aerobic respiration control protein ArcA, N-terminal domain	Escherichia coli [TaxId: 562]
1mb3	Cell division response regulator DivK	Caulobacter crescentus [TaxId: 155892]
2che	CheY protein	Salmonella typhimurium [TaxId: 602]
1p6u	CheY protein	Sinorhizobium meliloti, CheY2 [TaxId: 382]
1tmy	CheY protein	Thermotoga maritima [TaxId: 2336]
2a9o	DNA-binding response regulator MicA, N-terminal domain	Streptococcus pneumoniae [TaxId: 1313]
2b4a	Hypothetical protein BH3024	Bacillus halodurans [TaxId: 86665]
1krx	NTRC receiver domain	Salmonella typhimurium [TaxId: 602]
1b00	PhoB receiver domain	Escherichia coli [TaxId: 562]
1mvo	PhoP receiver domain	Bacillus subtilis [TaxId: 1423]
1s8n	Probable two-component system transcriptional regulator Rv1626	Mycobacterium tuberculosis [TaxId: 1773]
1k66	Response regulator for cyanobacterial phytochrome	Calothrix sp. pcc 7601, RcpB [TaxId: 1188]
1i3c	Response regulator for cyanobacterial phytochrome	Synechocystis sp. PCC 6803, RCP1 [TaxId: 1148]
2ayz	Sensor kinase protein RcsC, C-terminal domain	Escherichia coli [TaxId: 562]
1dz3	Sporulation response regulator Spo0A	Bacillus stearothermophilus [TaxId: 1422]
1srr	Sporulation response regulator Spo0F	Bacillus subtilis [TaxId: 1423]
1zgz	TorCAD operon transcriptional regulator TorD, N-terminal domain	Escherichia coli [TaxId: 562]
1qkk	Transcriptional regulatory protein DctD, receiver domain	Sinorhizobium meliloti [TaxId: 382]
1dbw	Transcriptional regulatory protein FixJ, receiver domain	Rhizobium meliloti [TaxId: 382]
1zh2	Transcriptional regulatory protein KdpE, N-terminal domain	Escherichia coli [TaxId: 562]
2ayy	Sensor kinase protein RcsC	Escherichia coli [TaxId: 562]
1dcf	Receiver domain of the ethylene receptor	Thale cress (Arabidopsis thaliana) [TaxId: 3702]
1fy2	Aspartyl dipeptidase PepE	Salmonella typhimurium [TaxId: 602]
1sy7	Catalase, C-terminal domain	Neurospora crassa [TaxId: 5141]
1k9v	GAT subunit, HisH, (or domain) of imidazoleglycerolphosphate synthase HisF	Thermotoga maritima [TaxId: 2336]
1wl8	GMP synthase subunit A, GuaAA	Archaeon Pyrococcus horikoshii [TaxId: 53953]
2a9v	GMP synthase subunit A, GuaAA	Archaeon Thermoplasma acidophilum [TaxId: 2303]
1o1y	Hypothetical protein TM1158	Thermotoga maritima [TaxId: 2336]
1q7r	Hypothetical protein YaaE	Bacillus stearothermophilus [TaxId: 1422]
2abw	Pyridoxine biosynthesis protein 2, Pdx2	Malaria parasite (Plasmodium falciparum) [TaxId: 5833]
1l9x	gamma-glutamyl hydrolase	Human (Homo sapiens) [TaxId: 9606]
1p5f	DJ-1	Human (Homo sapiens) [TaxId: 9606]
1u9c	GK2698 ortholog	Bacillus stearothermophilus [TaxId: 1422]
1n57	HSP31 (HchA; YedU)	Escherichia coli [TaxId: 562]
2fex	Hypothetical protein Atu0886	Agrobacterium tumefaciens [TaxId: 358]
1rw7	Hypothetical protein Ydr533Cp	Baker's yeast (Saccharomyces cerevisiae) [TaxId: 4932]
1oi4	Hypothetical protein YhbO	Escherichia coli [TaxId: 562]
1g2i	Intracellular protease	Archaeon Pyrococcus horikoshii [TaxId: 53953]
2ab0	Protein ThiJ (YajL)	Escherichia coli [TaxId: 562]
1vhq	Putative sigma cross-reacting protein 27A (SCRP-27A, EllB)	Escherichia coli [TaxId: 562]
2ghr	Homoserine O-succinyltransferase HTS (MetA)	Bacillus cereus [TaxId: 1396]
1t0b	GK2113 homologue	Bacillus stearothermophilus [TaxId: 1422]
1fmf	Glutamate mutase, small subunit	Clostridium tetanomorphum [TaxId: 1553]
1b1c	NADPH-cytochrome p450 reductase, N-terminal domain	Human (Homo sapiens) [TaxId: 9606]
1ykg	Sulfite reductase alpha-component CysJ N-terminal domain	Escherichia coli [TaxId: 562]
1yob	Flavodoxin	Azotobacter vinelandii [TaxId: 354]
2fcr	Flavodoxin	Chondrus crispus [TaxId: 2769]
5nul	Flavodoxin	Clostridium beijerinckii [TaxId: 1520]
1f4p	Flavodoxin	Desulfovibrio vulgaris [TaxId: 881]
1ag9	Flavodoxin	Escherichia coli [TaxId: 562]
1fue	Flavodoxin	Helicobacter pylori [TaxId: 210]
2fz5	Flavodoxin	Megasphaera elsdenii [TaxId: 907]
1ofv	Flavodoxin	Synechococcus elongatus PCC 7942 [TaxId: 1140]
1rlj	Flavoprotein NrdI	Bacillus subtilis [TaxId: 1423]
1sqs	Hypothetical protein SP1951	(Streptococcus pneumoniae) [TaxId: 1313]
1rli	Hypothetical protein YwqN	Bacillus subtilis [TaxId: 1423]
1nni	Azobenzene reductase	Bacillus subtilis [TaxId: 1423]
1rtt	Hypothetical protein PA1204	Pseudomonas aeruginosa [TaxId: 287]
1t0i	Hypothetical protein Ylr011wp	Baker's yeast (Saccharomyces cerevisiae) [TaxId: 4932]
2fzv	Putative arsenical resistance protein	Shigella flexneri [TaxId: 623]
1v4b	ACP phosphodiesterase AcpD	Escherichia coli [TaxId: 562]
1dxq	NAD(P)H:quinone reductase	Mouse (Mus musculus) [TaxId: 10090]
1xi2	Quinone reductase type 2 (menadione reductase)	Human (Homo sapiens) [TaxId: 9606]
2ark	Flavodoxin FldA	Aquifex aeolicus [TaxId: 63363]
1ydg	Trp repressor binding protein WrbA	Deinococcus radiodurans [TaxId: 1299]
2a5l	Trp repressor binding protein WrbA	Pseudomonas aeruginosa [TaxId: 287]
1eiw	Hypothetical protein MTH538	Archaeon Methanobacterium thermoautotrophicum [TaxId: 145262]
1r12	ADP ribosyl cyclase	Sea hare (Aplysia californica) [TaxId: 6500]
1isi	Bone marror stromal cell antigen 1, BST-1/CD157 (ADP ribosyl cyclase-2)	Human (Homo sapiens) [TaxId: 9606]
1t1j	Hypothetical protein PA1492	Pseudomonas aeruginosa [TaxId: 287]
1f8y	Nucleoside 2-deoxyribosyltransferase	Lactobacillus leichmannii [TaxId: 28039]
2f62	Nucleoside 2-deoxyribosyltransferase	Trypanosoma brucei [TaxId: 5691]
1s2l	Purine transdeoxyribosylase	Lactobacillus helveticus [TaxId: 1587]
1u11	N5-CAIR mutase (phosphoribosylaminoimidazole carboxylase, PurE)	Acetobacter aceti [TaxId: 435]
1xmp	N5-CAIR mutase (phosphoribosylaminoimidazole carboxylase, PurE)	Bacillus anthracis [TaxId: 1392]
1qcz	N5-CAIR mutase (phosphoribosylaminoimidazole carboxylase, PurE)	Escherichia coli [TaxId: 562]
1o4v	N5-CAIR mutase (phosphoribosylaminoimidazole carboxylase, PurE)	Thermotoga maritima [TaxId: 2336]
1f2v	Precorrin-8x methylmutase	Pseudomonas denitrificans [TaxId: 43306]
1v9c	Precorrin-8x methylmutase	Thermus thermophilus [TaxId: 274]
1ou0	Precorrin-8x methylmutase related protein	Archaeon Thermoplasma acidophilum [TaxId: 2303]
1vi6	Ribosomal protein S2	Archaeon Archaeoglobus fulgidus [TaxId: 2234]
1es9	Platelet-activating factor acetylhydrolase	Cow (Bos taurus), alpha1 [TaxId: 9913]
1esc	Esterase	Streptomyces scabies [TaxId: 1930]
1vjg	Hypothetical protein alr1529	Nostoc sp. pcc 7120 [TaxId: 103690]
1zmb	Acetylxylan esterase related enzyme	Clostridium acetobutylicum [TaxId: 1488]
2apj	Putative acetylxylan esterase At4g34215	Thale cress (Arabidopsis thaliana) [TaxId: 3702]
1k7c	Rhamnogalacturonan acetylesterase	Fungus (Aspergillus aculeatus) [TaxId: 5053]
1yzf	Lipase/acylhydrolase	Enterococcus faecalis [TaxId: 1351]
1ivn	Thioesterase I, TAP	Escherichia coli [TaxId: 562]
1fyv	Toll-like receptor 1, TLR1	Human (Homo sapiens) [TaxId: 9606]
1fyx	Toll-like receptor 2, TLR2	Human (Homo sapiens) [TaxId: 9606]
1uqr	Type II 3-dehydroquinate dehydratase	Actinobacillus pleuropneumoniae [TaxId: 715]
1gqo	Type II 3-dehydroquinate dehydratase	Bacillus subtilis [TaxId: 1423]
2c4v	Type II 3-dehydroquinate dehydratase	Helicobacter pylori [TaxId: 210]
1h05	Type II 3-dehydroquinate dehydratase	Mycobacterium tuberculosis [TaxId: 1773]
1gtz	Type II 3-dehydroquinate dehydratase	Streptomyces coelicolor [TaxId: 1902]
1gqp	APC10/DOC1 subunit of the anaphase-promoting complex	Baker's yeast (Saccharomyces cerevisiae) [TaxId: 4932]
1jhj	APC10/DOC1 subunit of the anaphase-promoting complex	Human (Homo sapiens) [TaxId: 9606]
1tvg	Placental protein 25, pp25	Human (Homo sapiens) [TaxId: 9606]
1v0a	Endoglucanase H	Clostridium thermocellum [TaxId: 1515]
1gny	Xylan-binding module from xylanase 10c	Cellvibrio japonicus [TaxId: 155077]
1dyo	Xylan-binding domain	Clostridium thermocellum [TaxId: 1515]
1k45	Carbohydrate binding module from a thermostable xylanase	Rhodothermus marinus [TaxId: 29549]
1gui	Carbohydrate binding module from laminarinase 16A	Thermotoga maritima [TaxId: 2336]
1gu3	Cellulose-binding domain of cellulase C	Cellulomonas fimi [TaxId: 1708]
1kex	B1 domain of neuropilin-1	Human (Homo sapiens) [TaxId: 9606]
1czt	C2 domain of factor V	Human (Homo sapiens) [TaxId: 9606]
1d7p	C2 domain of factor VIII	Human (Homo sapiens) [TaxId: 9606]
2i74	Peptide:N-glycanase, PNGase, C-terminal domain	Mouse (Mus musculus) [TaxId: 10090]
1umh	F-box only protein 2	Mouse (Mus musculus) [TaxId: 10090]
1j83	Endo-1,4-beta glucanase EngF	Clostridium cellulovorans [TaxId: 1493]
1pmh	Beta-1,4-mannanase ManA	Caldicellulosiruptor saccharolyticus [TaxId: 44001]
1oh4	Beta-mannosidase, C-terminal domain	Thermotoga maritima [TaxId: 2336]
1uww	Endoglucanase (alkaline cellulase)	Bacillus sp. 1139 [TaxId: 1411]
1gwm	Non-catalytic protein 1, Ncp1	Piromyces equi [TaxId: 99929]
1wmx	Endoglucanase CelJ	Clostridium thermocellum [TaxId: 1515]
1w0n	Endo-1,4-beta-xylanase D	Paenibacillus polymyxa [TaxId: 1406]
1uxx	Carbohydrate binding module from xylanase U	Clostridium thermocellum [TaxId: 1515]
1uxz	Cellulase B (lichenase 5a)	Cellvibrio mixtus [TaxId: 39650]
1w9s	Hypothetical protein BH0236	Bacillus halodurans [TaxId: 86665]
1od3	Putative xylanase	Clostridium stercorarium [TaxId: 1510]
1k12	Fucose binding lectin	European eel (Anguilla anguilla) [TaxId: 7936]
1xoy	Hypothetical protein AT3g04780/F7O18 27	Thale cress (Arabidopsis thaliana) [TaxId: 3702]
1xnt	N-terminal domain of xrcc1	Human (Homo sapiens) [TaxId: 9606]
1l7l	PA-IL, galactose-binding lectin 1	Pseudomonas aeruginosa [TaxId: 287]
1roc	Anti-silencing protein 1, ASF1	Baker's yeast (Saccharomyces cerevisiae) [TaxId: 4932]
1xak	Accessory protein X4 (ORF8, ORF7a)	SARS coronavirus [TaxId: 227859]
1j48	Antitumor antibiotic C-1027	Streptomyces globisporus [TaxId: 1908]
1akp	Kedarcidin	Actinomycete ATCC 53650, strain L585-6 [TaxId: 38989]
2mcm	Macromycin	Streptomyces macromomyceticus [TaxId: 1917]
1noa	Neocarzinostatin	Streptomyces carzinostaticus [TaxId: 1897]
1lmi	Antigen MPT63/MPB63 (immunoprotective extracellular protein)	Mycobacterium tuberculosis [TaxId: 1773]
1xq4	ApaG	Bordetella pertussis [TaxId: 520]
1tza	ApaG	Shewanella oneidensis [TaxId: 70863]
1xvs	ApaG	Vibrio cholerae [TaxId: 666]
1pl3	Cytochrome domain of cellobiose dehydrogenase	Fungus (Phanerochaete chrysosporium) [TaxId: 5306]
1i8u	Xylanase 10A	Thermotoga maritima [TaxId: 2336]
1nch	N-cadherin (neural)	Mouse (Mus musculus) [TaxId: 10090]
2dpk	Sodium/calcium exchanger 1	Dog (Canis familiaris) [TaxId: 9615]
1na8	ADP-ribosylation factor binding protein Gga1 domain	Human (Homo sapiens) [TaxId: 9606]
2a7b	Gamma1-adaptin domain	Human (Homo sapiens) [TaxId: 9606]
1ej8	Copper chaperone for superoxide dismutase, C-terminal domain	Baker's yeast (Saccharomyces cerevisiae) [TaxId: 4932]
1do5	Copper chaperone for superoxide dismutase, C-terminal domain	Human (Homo sapiens) [TaxId: 9606]
2aps	Cu,Zn superoxide dismutase, SOD	Actinobacillus pleuropneumoniae [TaxId: 715]
1f1g	Cu,Zn superoxide dismutase, SOD	Baker's yeast (Saccharomyces cerevisiae) [TaxId: 4932]
1mfm	Cu,Zn superoxide dismutase, SOD	Human (Homo sapiens) [TaxId: 9606]
1pzs	Cu,Zn superoxide dismutase, SOD	Mycobacterium tuberculosis [TaxId: 1773]
1oal	Cu,Zn superoxide dismutase, SOD	Photobacterium leiognathi [TaxId: 658]
1srd	Cu,Zn superoxide dismutase, SOD	Spinach (Spinacia oleracea) [TaxId: 3562]
1ehx	Cellulosomal scaffoldin protein CipC, module x2.1	Clostridium cellulolyticum [TaxId: 1521]
1pjw	Envelope glycoprotein	Japanese encephalitis virus [TaxId: 11072]
2gg1	Envelope glycoprotein	Langat virus [TaxId: 11085]
2c9q	Copper resistance protein C (CopC, PcoC)	Pseudomonas syringae [TaxId: 317]
1n9p	G protein-gated inward rectifier Girk1	Mouse (Mus musculus) [TaxId: 10090]
2bem	Chitin-binding protein CBP21	Serratia marcescens [TaxId: 615]
1v05	Filamin C	Human (Homo sapiens) [TaxId: 9606]
2dmc	Filamin b	Human (Homo sapiens) [TaxId: 9606]
1nep	Epididymal secretory protein E1 (Niemann-Pick C2 protein)	Cow (Bos taurus) [TaxId: 9913]
1xwv	Major mite allergen	House-dust mite (Dermatophagoides farinae), Der f 2 [TaxId: 6954]
2cxk	Calmodulin binding transcription activator 1	Human (Homo sapiens) [TaxId: 9606]
1bfs	p50 subunit of NF-kappa B transcription factor	Mouse (Mus musculus) [TaxId: 10090]
1bft	p65 subunit of NF-kappa B (NFKB), dimerization domain	Mouse (Mus musculus) [TaxId: 10090]
1qvy	Rho GDP-dissociation inhibitor 1, RhoGDI	Cow (Bos taurus) [TaxId: 9913]
1v8h	Sulfur oxidation protein SoxZ	Thermus thermophilus [TaxId: 274]
1x4z	Brother of CDO precursor (BOC)	Mouse (Mus musculus) [TaxId: 10090]
1uc6	Ciliary neurotrophic factor receptor alpha	Human (Homo sapiens) [TaxId: 9606]
1wj3	Contactin 3 (KIAA1496)	Human (Homo sapiens) [TaxId: 9606]
1va9	Down syndrome cell adhesion molecule-like protein 1, DSCAML1	Human (Homo sapiens) [TaxId: 9606]
1x5a	Ephrin type-A receptor 1	Mouse (Mus musculus) [TaxId: 10090]
1x5l	Ephrin type-A receptor 8	Human (Homo sapiens) [TaxId: 9606]
2djs	Ephrin type-B receptor 1	Human (Homo sapiens) [TaxId: 9606]
1wfu	Fibronectin type 3 and ankyrin repeat domains 1 protein, FANK1	Mouse (Mus musculus) [TaxId: 10090]
1k85	Fibronectin type III domain from chitinase A1.	Bacillus circulans [TaxId: 1397]
2crz	Fibronectin type-III domain containing protein 3a, FNDC3A (KIAA0970)	Human (Homo sapiens) [TaxId: 9606]
1fna	Fibronectin, different Fn3 modules	Human (Homo sapiens) [TaxId: 9606]
2ic2	Hedgehog receptor iHog	Fruit fly (Drosophila melanogaster) [TaxId: 7227]
1wft	Host cell factor 2, HCF-2	Mouse (Mus musculus) [TaxId: 10090]
1uey	KIAA0343 protein	Human (Homo sapiens) [TaxId: 9606]
1v5j	KIAA1355	Human (Homo sapiens) [TaxId: 9606]
1ujt	KIAA1568 protein	Human (Homo sapiens) [TaxId: 9606]
1x5y	Myosin binding protein C, fast-type	Mouse (Mus musculus) [TaxId: 10090]
1x5k	Neogenin	Human (Homo sapiens) [TaxId: 9606]
2haz	Neural cell adhesion molecule 1, NCAM	Human (Homo sapiens) [TaxId: 9606]
1lwr	Neural cell adhesion molecule 1, NCAM	Rat (Rattus norvegicus) [TaxId: 10116]
2dn7	Receptor-type tyrosine-protein phosphatase F, PTPRF	Human (Homo sapiens) [TaxId: 9606]
1x5z	Receptor-type tyrosine-protein phosphatase delta, PTPRD	Human (Homo sapiens) [TaxId: 9606]
2csp	Rim binding protein 2	Human (Homo sapiens) [TaxId: 9606]
1wis	Sidekick 2	Human (Homo sapiens) [TaxId: 9606]
1ten	Tenascin	Human (Homo sapiens) [TaxId: 9606]
2cum	Tenascin-X	Human (Homo sapiens) [TaxId: 9606]
1bpv	Type I titin module	Human (Homo sapiens) [TaxId: 9606]
1osy	Fungal immunomodulatory protein, FIP	Golden needle mushroom (Flammulina velutipes) [TaxId: 38945]
2h7w	Chagasin	Trypanosoma cruzi [TaxId: 5693]
2c34	Inhibitor of cysteine peptidases, ICP	Leishmania mexicana [TaxId: 5665]
1pfc	Immunoglobulin heavy chain gamma constant domain 3, CH3-gamma	Guinea pig (Cavia porcellus) [TaxId: 10141]
1cqk	Immunoglobulin heavy chain gamma constant domain 3, CH3-gamma	Mouse (Mus musculus) [TaxId: 10090]
1bmg	beta2-microglobulin	Cow (Bos taurus) [TaxId: 9913]
1xau	B and T lymphocyte attenuator, Btla	Mouse (Mus musculus) [TaxId: 10090]
1gxe	Cardiac myosin binding protein C, different domains	Human (Homo sapiens) [TaxId: 9606]
1he7	High affinity nerve growth factor receptor TrkA, different domains	Human (Homo sapiens) [TaxId: 9606]
1wwb	Ligand binding domain of trkB receptor	Human (Homo sapiens) [TaxId: 9606]
2dav	Myosin-binding protein C, slow-type	Human (Homo sapiens) [TaxId: 9606]
1wwc	NT3 binding domain of trkC receptor	Human (Homo sapiens) [TaxId: 9606]
1ie5	Neural cell adhesion molecule (NCAM)	Chicken (Gallus gallus) [TaxId: 9031]
2cqv	Telokin	Human (Homo sapiens) [TaxId: 9606]
1fhg	Telokin	Turkey (Meleagris gallopavo) [TaxId: 9103]
1g1c	Titin	Human (Homo sapiens), different modules [TaxId: 9606]
1tit	Twitchin	Human (Homo sapiens), Ig repeat 27 [TaxId: 9606]
1wit	Twitchin	Nematode (Caenorhabditis elegans) [TaxId: 6239]
2giy	Alphaherpesvirus glycoprotein E	Human herpesvirus 1 [TaxId: 10298]
1a64	CD2, first domain	Rat (Rattus norvegicus) [TaxId: 10116]
1cd8	CD8	Human (Homo sapiens) [TaxId: 9606]
1ncn	CD86 (b7-2), N-terminal domain	Human (Homo sapiens) [TaxId: 9606]
1xfp	Camelid IG heavy chain variable domain, VHh	Camel (Camelus dromedarius) [TaxId: 9838]
1eaj	Coxsackie virus and adenovirus receptor (Car), domain 1	Human (Homo sapiens) [TaxId: 9606]
1bww	Immunoglobulin light chain kappa variable domain, VL-kappa	Human (Homo sapiens), cluster 1 [TaxId: 9606]
1pew	Immunoglobulin light chain lambda variable domain, VL-lambda	Human (Homo sapiens), cluster 1 [TaxId: 9606]
2rhe	Immunoglobulin light chain lambda variable domain, VL-lambda	Human (Homo sapiens), cluster 2 [TaxId: 9606]
1dqt	Immunoreceptor CTLA-4 (CD152), N-terminal fragment	Mouse (Mus musculus) [TaxId: 10090]
1neu	Myelin membrane adhesion molecule P0	Rat (Rattus norvegicus) [TaxId: 10116]
1pko	Myelin oligodendrocyte glycoprotein (MOG)	Rat (Rattus norvegicus) [TaxId: 10116]
1nko	N-terminal domain of sialic acid binding Ig-like lectin 7 (SIGLEC-7, p75/AIRM1)	Human (Homo sapiens) [TaxId: 9606]
1qfo	N-terminal domain of sialoadhesin	Mouse (Mus musculus) [TaxId: 10090]
1hkf	NK cell activating receptor NKP44	Human (Homo sapiens) [TaxId: 9606]
1ver	Novel antigen receptor 12Y-1	Spotted wobbegong (Orectolobus maculatus) [TaxId: 168098]
1xed	Polymeric-immunoglobulin receptor, PIGR	Human (Homo sapiens) [TaxId: 9606]
1npu	Programmed cell death protein 1, PD1, extracellular domain	Mouse (Mus musculus) [TaxId: 10090]
1tvd	T-cell antigen receptor	Human (Homo sapiens), delta-chain [TaxId: 9606]
1smo	TREM-1 (triggering receptor expressed on myeloid cells 1)	Human (Homo sapiens) [TaxId: 9606]
1u9k	TREM-1 (triggering receptor expressed on myeloid cells 1)	Mouse (Mus musculus) [TaxId: 10090]
1xo8	Putative dessication related protein LEA14	Thale cress (Arabidopsis thaliana) [TaxId: 3702]
1ufg	Lamin A/C globular tail domain	Mouse (Mus musculus) [TaxId: 10090]
1b4r	Polycystein-1, PKD-1	Human (Homo sapiens) [TaxId: 9606]
1wgo	VPS10 domain-containing receptor SorCS2	Human (Homo sapiens) [TaxId: 9606]
1wic	MSP domain containing protein 2, Mospd2	Mouse (Mus musculus) [TaxId: 10090]
1msp	Major sperm protein, MSP	Pig roundworm (Ascaris suum), alpha isoform [TaxId: 6253]
1row	SSP-19	Nematode (Caenorhabditis elegans) [TaxId: 6239]
1m1s	WR4	Nematode (Caenorhabditis elegans) [TaxId: 6239]
1dqi	Superoxide reductase (SOR)	Archaeon Pyrococcus furiosus [TaxId: 2261]
1l6p	Thiol:disulfide interchange protein DsbD, N-terminal domain (DsbD-alpha)	Escherichia coli [TaxId: 562]
1vpr	Dinoflagellate luciferase	Lingulodinium polyedrum [TaxId: 160621]
1fdq	Brain fatty acid binding protein	Human (Homo sapiens) [TaxId: 9606]
1cbi	Cellular retinoic-acid-binding protein (CRABP)	Cow and mouse (Bos taurus) and (Mus musculus), CRABP-I, identical sequences [TaxId: 9913]
1kqw	Cellular retinol-binding protein II (CRBP)	Zebrafish (Danio rerio) [TaxId: 7955]
1ggl	Cellular retinol-binding protein III	Human (Homo sapiens) [TaxId: 9606]
2a0a	Der f 13 allergen	House dust mite (Dermatophagoides farinae) [TaxId: 6954]
1b56	Epidermal fatty acid binding protein	Human (Homo sapiens) [TaxId: 9606]
1ftp	Fatty acid-binding protein	Desert locust (Schistocerca gregaria) [TaxId: 7010]
1mdc	Fatty acid-binding protein	Tobacco hornworm (Manduca sexta) [TaxId: 7130]
1vyf	Fatty acid-binding protein Sm14	Blood fluke (Schistosoma mansoni) [TaxId: 6183]
1o8v	Fatty acid-binding protein homolog 1	Flat worm (Echinococcus granulosus) [TaxId: 6210]
1o1v	Ileal lipid-binding protein	Human (Homo sapiens) [TaxId: 9606]
1kzx	Intestinal fatty acid binding protein	Human (Homo sapiens) [TaxId: 9606]
1tw4	Liver basic fatty acid binding protein, LB FABP	Chicken (Gallus gallus) [TaxId: 9031]
1lfo	Liver fatty acid binding protein	Rat (Rattus norvegicus) [TaxId: 10116]
1txl	Hypothetical protein YodA	Escherichia coli [TaxId: 562]
1r0u	Hypothetical protein YwiB	Bacillus subtilis [TaxId: 1423]
2gc9	P-coumaric acid decarboxylase, pdc	Lactobacillus plantarum [TaxId: 1590]
1i4u	Alpha-crustacyanin	European lobster (Homarus gammarus) [TaxId: 6707]
1e5p	Aphrodisin, a sex pheromone	Golden hamster (Mesocricetus auratus) [TaxId: 10036]
1kxo	Bilin-binding protein	Cabbage butterfly (Pieris brassicae) [TaxId: 7116]
1lf7	Complement protein C8gamma	Human (Homo sapiens) [TaxId: 9606]
1qft	Histamine binding protein	Brown ear tick (Rhipicephalus appendiculatus) [TaxId: 34631]
1z24	Insecticyanin	Tobacco hornworm (Manduca sexta) [TaxId: 7130]
1bj7	Lipocalin allergen	Cow (Bos taurus), bos d 2 [TaxId: 9913]
1ew3	Lipocalin allergen	Horse (Equus caballus), equ c 1 [TaxId: 9796]
1jzu	Lipocalin q83	Common quail (Coturnix coturnix) [TaxId: 9091]
1znk	Major urinary protein/alpha-2u-globulin	Mouse (Mus musculus) [TaxId: 10090]
2a2u	Major urinary protein/alpha-2u-globulin	Rat (Rattus norvegicus) [TaxId: 10116]
1x89	Neutrophil gelatinase-associated lipocalin (NGAL)	Human (Homo sapiens) [TaxId: 9606]
1pm1	Nitrophorin 2 (prolixin-s)	Rhodnius prolixus [TaxId: 13249]
1x8q	Nitrophorin 4	Rhodnius prolixus [TaxId: 13249]
1gt1	Odorant-binding protein	Cow (Bos taurus) [TaxId: 9913]
1dzk	Odorant-binding protein	Pig (Sus scrofa) [TaxId: 9823]
1qwd	Outer membrane lipoprotein Blc	Escherichia coli [TaxId: 562]
1epa	Retinoic acid-binding protein	Rat (Rattus norvegicus) [TaxId: 10116]
1aqb	Retinol binding protein	Pig (Sus scrofa domestica) [TaxId: 9823]
1xki	Von Ebner's gland protein (VEGP, tear lipocalin)	Human (Homo sapiens) [TaxId: 9606]
1exs	beta-Lactoglobulin	Pig (Sus scrofa) [TaxId: 9823]
2q4n	Hypothetical protein At1g79260	Thale cress (Arabidopsis thaliana) [TaxId: 3702]
2fr2	Hypothetical protein Rv2717c	Mycobacterium tuberculosis [TaxId: 1773]
1jay	Coenzyme F420H2:NADP+ oxidoreductase (FNO)	Archaeon Archaeoglobus fulgidus [TaxId: 2234]
1pqw	Putative enoyl reductase domain of polyketide synthase	Mycobacterium tuberculosis [TaxId: 1773]
1y81	Hypothetical protein PF0725	Pyrococcus furiosus [TaxId: 2261]
2d59	Hypothetical protein PH1109	Pyrococcus horikoshii [TaxId: 53953]
1iuk	Hypothetical protein TT1466	Thermus thermophilus [TaxId: 274]
1omo	Archaeal alanine dehydrogenase	Archaeon Archaeoglobus fulgidus [TaxId: 2234]
1x7d	Ornithine cyclodeaminase	Pseudomonas putida [TaxId: 303]
1lss	Ktn Mja218	Archaeon Methanococcus jannaschii [TaxId: 2190]
2hmv	Ktn bsu222	Bacillus subtilis [TaxId: 1423]
1id1	Rck domain from putative potassium channel Kch	Escherichia coli [TaxId: 562]
1gz6	(3R)-hydroxyacyl-CoA dehydrogenase domain of estradiol 17 beta-Dehydrogenase 4	Rat (Rattus norvegicus) [TaxId: 10116]
2ew8	(s)-1-phenylethanol dehydrogenase	Azoarcus sp. ebn1 [TaxId: 76114]
1ja9	1,3,6,8-tetrahydroxynaphthalene reductase	Rice blast fungus (Magnaporthe grisea) [TaxId: 148305]
1g0o	1,3,8-trihydroxynaphtalene reductase (THNR, naphtol reductase)	Rice blast fungus (Magnaporthe grisea) [TaxId: 148305]
1xu9	11-beta-hydroxysteroid dehydrogenase 1	Human (Homo sapiens) [TaxId: 9606]
2gdz	15-hydroxyprostaglandin dehydrogenase, PGDH	Human (Homo sapiens) [TaxId: 9606]
1yb1	17-beta-hydroxysteroid dehydrogenase type XI	Human (Homo sapiens) [TaxId: 9606]
1w6u	2,4-dienoyl-CoA reductase, mitochondrial (DECR)	Human (Homo sapiens), [TaxId: 9606]
1hdc	3-alpha,20-beta-hydroxysteroid dehydrogenase	Streptomyces hydrogenans [TaxId: 1905]
1fjh	3-alpha-hydroxysteroid dehydrogenase	Comamonas testosteroni [TaxId: 285]
1hxh	3beta/17beta hydroxysteroid dehydrogenase	Comamonas testosteroni [TaxId: 285]
1fmc	7-alpha-hydroxysteroid dehydrogenase	Escherichia coli [TaxId: 562]
1eq2	ADP-L-glycero-D-mannoheptose 6-epimerase	Escherichia coli [TaxId: 562]
1y1p	Aldehyde reductase II	Sporobolomyces salmonicolor [TaxId: 5005]
2bd0	Bacterial sepiapterin reductase	Chlorobium tepidum [TaxId: 1097]
1hdo	Biliverdin IX beta reductase	Human (Homo sapiens) [TaxId: 9606]
1wvg	CDP-glucose-4,6-dehydratase	Salmonella typhimurium [TaxId: 602]
1orr	CDP-tyvelose-2-epimerase	Salmonella typhi [TaxId: 601]
1pr9	Carbonyl reductase	Human (Homo sapiens) [TaxId: 9606]
1sny	Carbonyl reductase sniffer	Fruit fly (Drosophila melanogaster) [TaxId: 7227]
1wma	Carbonyl reductase/20beta-hydroxysteroid dehydrogenase	Human (Homo sapiens) [TaxId: 9606]
1bdb	Cis-biphenyl-2,3-dihydrodiol-2,3-dehydrogenase	Pseudomonas sp., lb400 [TaxId: 306]
1x1t	D(-)-3-hydroxybutyrate dehydrogenase	Pseudomonas fragi [TaxId: 296]
1vl0	DTDP-4-dehydrorhamnose reductase RfbD	Clostridium acetobutylicum [TaxId: 1488]
2ag5	Dehydrogenase/reductase SDR family member 6, DHRS6	Human (Homo sapiens) [TaxId: 9606]
1p33	Dihydropteridin reductase (pteridine reductase)	Leishmania tarentolae [TaxId: 5689]
1ooe	Dihydropteridin reductase (pteridine reductase)	Nematode (Caenorhabditis elegans) [TaxId: 6239]
1dhr	Dihydropteridin reductase (pteridine reductase)	Rat (Rattus norvegicus) [TaxId: 10116]
1mxh	Dihydropteridin reductase (pteridine reductase)	Trypanosoma cruzi [TaxId: 5693]
1mg5	Drosophila alcohol dehydrogenase	Fruit fly (Drosophila melanogaster) [TaxId: 7227]
1qsg	Enoyl-ACP reductase	Escherichia coli [TaxId: 562]
2pd4	Enoyl-ACP reductase	Helicobacter pylori [TaxId: 210]
2o2y	Enoyl-ACP reductase	Malaria parasite (Plasmodium falciparum) [TaxId: 5833]
2h7m	Enoyl-ACP reductase	Mycobacterium tuberculosis, TB, gene InhA [TaxId: 1773]
1d7o	Enoyl-ACP reductase	Oil seed rape (Brassica napus) [TaxId: 3708]
1ulu	Enoyl-ACP reductase	Thermus thermophilus [TaxId: 274]
1e6u	GDP-4-keto-6-deoxy-d-mannose epimerase/reductase (GDP-fucose synthetase)	Escherichia coli [TaxId: 562]
1db3	GDP-mannose 4,6-dehydratase	Escherichia coli [TaxId: 562]
1t2a	GDP-mannose 4,6-dehydratase	Human (Homo sapiens) [TaxId: 9606]
1rpn	GDP-mannose 4,6-dehydratase	Pseudomonas aeruginosa [TaxId: 287]
1n7h	GDP-mannose 4,6-dehydratase	Thale-cress (Arabidopsis thaliana) [TaxId: 3702]
2c5a	GDP-mannose-3', 5'-epimerase	Thale cress (Arabidopsis thaliana) [TaxId: 3702]
1vl8	Gluconate 5-dehydrogenase	Thermotoga maritima [TaxId: 2336]
1gee	Glucose dehydrogenase	Bacillus megaterium [TaxId: 1404]
1spx	Glucose dehydrogenase (5l265)	Nematode (Caenorhabditis elegans) [TaxId: 6239]
1zmt	Halohydrin dehalogenase HheC	Agrobacterium tumefaciens [TaxId: 358]
1jtv	Human estrogenic 17beta-hydroxysteroid dehydrogenase	Human (Homo sapiens) [TaxId: 9606]
2q46	Hypothetical protein At5g02240 (T7H20 290)	Thale cress (Arabidopsis thaliana) [TaxId: 3702]
2a35	Hypothetical protein PA4017	Pseudomonas aeruginosa [TaxId: 287]
2d1y	Hypothetical protein TTHA0369	Thermus thermophilus [TaxId: 274]
1iy8	Levodione reductase	Corynebacterium aquaticum [TaxId: 144185]
1h5q	Mannitol dehydrogenase	Mushroom (Agaricus bisporus) [TaxId: 5341]
1xgk	Negative transcriptional regulator NmrA	Aspergillus nidulans [TaxId: 162425]
1yxm	Peroxisomal trans 2-enoyl CoA reductase	Human (Homo sapiens) [TaxId: 9606]
1qyc	Phenylcoumaran benzylic ether reductase	Loblolly pine (Pinus taeda) [TaxId: 3352]
1qyd	Pinoresinol-lariciresinol reductase	Giant arborvitae (Thuja plicata) [TaxId: 3316]
2bll	Polymyxin resistance protein ArnA (PrmI)	Escherichia coli [TaxId: 562]
1yo6	Putative carbonyl reductase sniffer	Caenorhabditis elegans [TaxId: 6239]
1xg5	Putative dehydrogenase ARPG836 (MGC4172)	Human (Homo sapiens) [TaxId: 9606]
1nff	Putative oxidoreductase Rv2002	Mycobacterium tuberculosis [TaxId: 1773]
1zk4	R-specific alcohol dehydrogenase	Lactobacillus brevis [TaxId: 1580]
1yde	Retinal dehydrogenase/reductase 3	Human (Homo sapiens) [TaxId: 9606]
2bgk	Rhizome secoisolariciresinol dehydrogenase	Mayapple (Podophyllum peltatum) [TaxId: 35933]
1z6z	Sepiapterin reductase	Human (Homo sapiens) [TaxId: 9606]
1k2w	Sorbitol dehydrogenase	Rhodobacter sphaeroides [TaxId: 1063]
1i24	Sulfolipid biosynthesis protein SQD1	Thale cress (Arabidopsis thaliana) [TaxId: 3702]
2fmu	TAT-interacting protein TIP30	Mouse (Mus musculus) [TaxId: 10090]
2ae2	Tropinone reductase	Jimsonweed (Datura stramonium), II [TaxId: 4076]
2q45	Tropinone reductase	Thale cress (Arabidopsis thaliana) [TaxId: 3702]
1e6w	Type II 3-hydroxyacyl-CoA dehydrogenase	Rat (Rattus norvegicus) [TaxId: 10116]
1uay	Type II 3-hydroxyacyl-CoA dehydrogenase	Thermus thermophilus [TaxId: 274]
1sb8	UDP-N-acetylglucosamine 4-epimerase WbpP	Pseudomonas aeruginosa [TaxId: 287]
2b69	UDP-glucuronate decarboxylase 1	Human (Homo sapiens) [TaxId: 9606]
1udb	Uridine diphosphogalactose-4-epimerase (UDP-galactose 4-epimerase)	Escherichia coli [TaxId: 562]
1i3n	Uridine diphosphogalactose-4-epimerase (UDP-galactose 4-epimerase)	Human (Homo sapiens) [TaxId: 9606]
1gy8	Uridine diphosphogalactose-4-epimerase (UDP-galactose 4-epimerase)	Trypanosoma brucei [TaxId: 5691]
1zem	Xylitol dehydrogenase	Gluconobacter oxydans [TaxId: 442]
1q7b	beta-keto acyl carrier protein reductase	Escherichia coli [TaxId: 562]
2c07	beta-keto acyl carrier protein reductase	Malaria parasite (Plasmodium falciparum) [TaxId: 5833]
1uzm	beta-keto acyl carrier protein reductase	Mycobacterium tuberculosis [TaxId: 1773]
1edo	beta-keto acyl carrier protein reductase	Oil seed rape (Brassica napus) [TaxId: 3708]
1x7h	beta-keto acyl carrier protein reductase	Streptomyces coelicolor [TaxId: 1902]
1o5i	beta-keto acyl carrier protein reductase	Thermotoga maritima [TaxId: 2336]
1uls	beta-keto acyl carrier protein reductase	Thermus thermophilus [TaxId: 274]
2a4k	beta-keto acyl carrier protein reductase	Thermus thermophilus, TTHB020 [TaxId: 274]
1n2s	dTDP-6-deoxy-L-lyxo-4-hexulose reductase (RmlD)	Salmonella enterica serovar typhimurium [TaxId: 90371]
1g1a	dTDP-glucose 4,6-dehydratase (RmlB)	Salmonella enterica [TaxId: 28901]
1oc2	dTDP-glucose 4,6-dehydratase (RmlB)	Streptococcus suis, serotype 2 [TaxId: 1307]
1r6d	dTDP-glucose 4,6-dehydratase (RmlB)	Streptomyces venezuelae [TaxId: 54571]
1geg	meso-2,3-butanediol dehydrogenase	Klebsiella pneumoniae [TaxId: 573]
3chb	Cholera toxin	Vibrio cholerae [TaxId: 666]
1djr	Heat-labile toxin	Escherichia coli, type IB [TaxId: 562]
1qb5	Heat-labile toxin	Escherichia coli, type IIB [TaxId: 562]
1c4q	Verotoxin-1/shiga-toxin, B-pentamer	Escherichia coli [TaxId: 562]
1k0s	Chemotaxis protein CheW	Thermotoga maritima [TaxId: 2336]
1sr3	Heme chaperone CcmE	Escherichia coli [TaxId: 562]
1lm0	Heme chaperone CcmE	Shewanella putrefaciens [TaxId: 24]
1nnx	Hypothetical protein YgiW	Escherichia coli [TaxId: 562]
1ude	Inorganic pyrophosphatase	Archaeon Pyrococcus horikoshii [TaxId: 53953]
1qez	Inorganic pyrophosphatase	Archaeon Sulfolobus acidocaldarius [TaxId: 2285]
1e9g	Inorganic pyrophosphatase	Baker's yeast (Saccharomyces cerevisiae) [TaxId: 4932]
1i40	Inorganic pyrophosphatase	Escherichia coli [TaxId: 562]
2prd	Inorganic pyrophosphatase	Thermus thermophilus [TaxId: 274]
1gut	Molybdate/tungstate binding protein MOP	Clostridium pasteurianum, MOP II [TaxId: 1501]
1fr3	Molybdate/tungstate binding protein MOP	Sporomusa ovata [TaxId: 2378]
2exd	Hypothetical protein PH0471	Pyrococcus horikoshii [TaxId: 53953]
1jt8	Archaeal initiation factor-1a, aIF1a	Archaeon Methanococcus jannaschii [TaxId: 2190]
1wfq	Cold shock domain protein E1 (UNR)	Human (Homo sapiens) [TaxId: 9606]
1c9o	Major cold shock protein	Bacillus caldolyticus [TaxId: 1394]
1mjc	Major cold shock protein	Escherichia coli [TaxId: 562]
1rip	Ribosomal protein S17	Bacillus stearothermophilus [TaxId: 1422]
1ne3	Ribosomal protein S28e	Archaeon Methanobacterium thermoautotrophicum [TaxId: 145262]
1sro	S1 RNA-binding domain of polyribonucleotide phosphorylase, PNPase	Escherichia coli [TaxId: 562]
1wi5	S1-domain of RRP5 protein homolog (PDCD11, KIAA0185)	Human (Homo sapiens) [TaxId: 9606]
1smx	S1-domain of Ribonuclease E	Escherichia coli [TaxId: 562]
1ah9	Translational initiation factor 1, IF1	Escherichia coli [TaxId: 562]
1jjg	Viral structural mimic of eIF2alpha	Myxoma virus, m156r [TaxId: 10273]
1luz	Viral structural mimic of eIF2alpha	Vaccinia virus [TaxId: 10245]
1h95	Y-box protein 1 cold shock domain (YB1-CSD)	Human (Homo sapiens) [TaxId: 9606]
1ltl	DNA replication initiator (cdc21/cdc54) N-terminal domain	Archaeon Methanobacterium thermoautotrophicum [TaxId: 145262]
1ntg	C-terminal domain of metazoan tyrosyl-tRNA synthetase, TyrRS	Human (Homo sapiens) [TaxId: 9606]
1mkh	C-terminal domain of methionyl-tRNA synthetase, MetRS-CD	Archaeon Pyrococcus abyssi [TaxId: 29292]
1fl0	EMAP II	Human (Homo sapiens) [TaxId: 9606]
1pyb	Structure-specific tRNA-binding protein TRBP111	Aquifex aeolicus [TaxId: 63363]
1pxf	Structure-specific tRNA-binding protein TRBP111	Escherichia coli [TaxId: 562]
1gd7	TRBP111 homolog CsaA	Thermus thermophilus [TaxId: 274]
1gpc	Gene 32 protein (gp32) core	Bacteriophage T4 [TaxId: 10665]
1gvp	Gene V protein	Enterobacteria phage M13, including coliphage f1 [TaxId: 10870]
1pfs	Gene V protein	Pseudomonas phage Pf3 [TaxId: 10872]
1je5	gp2.5	Bacteriophage T7 [TaxId: 10760]
1o7i	Archaeal ssDNA-binding protein	Archaeon Sulfolobus solfataricus [TaxId: 2287]
1s40	CDC13 ssDNA-binding domain	Baker's yeast (Saccharomyces cerevisiae) [TaxId: 4932]
1wjj	Hypothetical protein At4g28440 (F20O9.120)	Thale cress (Arabidopsis thaliana) [TaxId: 3702]
1txy	Primosomal replication protein N, PriB	Escherichia coli [TaxId: 562]
1qzg	Protection of telomeres protein 1, Pot1	Fission yeast (Schizosaccharomyces pombe) [TaxId: 4896]
1se8	ssDNA-binding protein	Deinococcus radiodurans [TaxId: 1299]
1qvc	ssDNA-binding protein	Escherichia coli [TaxId: 562]
3ull	ssDNA-binding protein	Human (Homo sapiens), mitochondria [TaxId: 9606]
1ue1	ssDNA-binding protein	Mycobacterium tuberculosis [TaxId: 1773]
2cqa	RuvB-like 2 protein, RUVBL2 (TIP49b)	Human (Homo sapiens) [TaxId: 9606]
1yez	Hypothetical protein MM1357	Methanosarcina mazei [TaxId: 2209]
1yvc	Hypothetical protein MMP0076	Methanococcus maripaludis [TaxId: 39152]
2sns	Staphylococcal nuclease	Staphylococcus aureus [TaxId: 1280]
1xwe	Complement C5 domain	Human (Homo sapiens) [TaxId: 9606]
1uap	Procollagen c-proteinase enhancer protein PCOLCE	Human (Homo sapiens) [TaxId: 9606]
1jb3	The laminin-binding domain of agrin	Chicken (Gallus gallus) [TaxId: 9031]
1br9	TIMP-2	Human (Homo sapiens) [TaxId: 9606]
2f4i	Hypothetical protein TM0957	Thermotoga maritima [TaxId: 2336]
1b0u	ATP-binding subunit of the histidine permease	Salmonella typhimurium [TaxId: 602]
1ji0	Branched chain aminoacid ABC transporter	Thermotoga maritima, TM1139 [TaxId: 2336]
1qhl	Cell division protein MukB	Escherichia coli [TaxId: 562]
1r0x	Cystic fibrosis transmembrane conductance regulator, CFTR, nucleotide-binding domain	Mouse (Mus musculus) [TaxId: 10090]
2ff7	Haemolysin B ATP-binding protein	Escherichia coli [TaxId: 562]
1l2t	MJ0796	Archaeon Methanococcus jannaschii [TaxId: 2190]
1g6h	MJ1267	Archaeon Methanococcus jannaschii [TaxId: 2190]
1mv5	Multidrug resistance ABC transporter LmrA, C-terminal domain	Lactococcus lactis [TaxId: 1358]
1jj7	Peptide transporter Tap1, C-terminal ABC domain	Human (Homo sapiens) [TaxId: 9606]
1sgw	Putative ABC transporter PF0895	Pyrococcus furiosus [TaxId: 2261]
1vpl	Putative ABC transporter TM0544	Thermotoga maritima [TaxId: 2336]
1e69	Smc head domain	Thermotoga maritima [TaxId: 2336]
1m7g	Adenosine-5'phosphosulfate kinase (APS kinase)	Fungus (Penicillium chrysogenum) [TaxId: 5076]
1zp6	Hypothetical protein Atu3015	Agrobacterium tumefaciens [TaxId: 358]
2bdt	Hypothetical protein BH3686	Bacillus halodurans [TaxId: 86665]
1qhx	Chloramphenicol phosphotransferase	Streptomyces venezuelae [TaxId: 54571]
1rif	DNA helicase UvsW	Bacteriophage T4 [TaxId: 10665]
1lv7	AAA domain of cell division protein FtsH	Escherichia coli [TaxId: 562]
1qzm	ATPase domain of protease Lon (La)	Escherichia coli [TaxId: 562]
1g8p	ATPase subunit of magnesium chelatase, BchI	Rhodobacter capsulatus [TaxId: 1061]
1jbk	ClpB, AAA+ modules	Escherichia coli [TaxId: 562]
1um8	ClpX	Helicobacter pylori [TaxId: 210]
1d2n	Hexamerization domain of N-ethylmalemide-sensitive fusion (NSF) protein	Chinese hamster (Cricetulus griseus) [TaxId: 10029]
1ht2	HslU	Escherichia coli [TaxId: 562]
1g41	HslU	Haemophilus influenzae [TaxId: 727]
1svm	Papillomavirus large T antigen helicase domain	Simian virus 40 [TaxId: 10633]
1u0j	Rep 40 protein helicase domain	Adeno-associated virus 2, AAV2 [TaxId: 10804]
1njg	delta prime subunit of DNA polymerase III, N-domain	Escherichia coli [TaxId: 562]
1mr3	ADP-ribosylation factor	Baker's yeast (Saccharomyces cerevisiae), ARF2 [TaxId: 4932]
1moz	ADP-ribosylation factor	Baker's yeast (Saccharomyces cerevisiae), ARL1 [TaxId: 4932]
1yzg	ADP-ribosylation factor	Human (Homo sapiens), ARL5B [TaxId: 9606]
1zd9	ADP-ribosylation factor	Human (Homo sapiens), ARL8A [TaxId: 9606]
1fzq	ADP-ribosylation factor	Mouse (Mus musculus), ARL3 [TaxId: 10090]
1rrg	ADP-ribosylation factor	Rat (Rattus norvegicus), ARF1 [TaxId: 10116]
2bmj	Centaurin gamma 1, G domain	Human (Homo sapiens) [TaxId: 9606]
1h65	Chloroplast protein translocon GTPase Toc34	Garden pea (Pisum sativum) [TaxId: 3888]
1xtq	GTP-binding protein RheB	Human (Homo sapiens) [TaxId: 9606]
2cxx	GTP-binding protein engB	Pyrococcus horikoshii [TaxId: 53953]
1tq4	Interferon-inducible GTPase	Mouse (Mus musculus) [TaxId: 10090]
1svi	Probable GTPase EngB	Bacillus subtilis [TaxId: 1423]
1pui	Probable GTPase EngB	Escherichia coli [TaxId: 562]
1puj	Probable GTPase YlqF	Bacillus subtilis [TaxId: 1423]
2gj8	Probable tRNA modification GTPase TrmE (MnmE), G domain	Escherichia coli [TaxId: 562]
1z06	Rab-33b	Mouse (Mus musculus) [TaxId: 10090]
1g16	Rab-related protein Sec4	Baker's yeast (Saccharomyces cerevisiae) [TaxId: 4932]
1oix	Rab11a	Human (Homo sapiens) [TaxId: 9606]
1x3s	Rab18	Human (Homo sapiens) [TaxId: 9606]
2fol	Rab1a	Human (Homo sapiens) [TaxId: 9606]
1z08	Rab21	Human (Homo sapiens) [TaxId: 9606]
1z2a	Rab23	Mouse (Mus musculus) [TaxId: 10090]
2g6b	Rab26	Human (Homo sapiens) [TaxId: 9606]
2f7s	Rab27b	Human (Homo sapiens) [TaxId: 9606]
1z0a	Rab2a	Human (Homo sapiens) [TaxId: 9606]
2ew1	Rab30	Human (Homo sapiens) [TaxId: 9606]
2fg5	Rab31	Human (Homo sapiens) [TaxId: 9606]
3rab	Rab3a	Rat (Rattus norvegicus) [TaxId: 10116]
1huq	Rab5c	Mouse (Mus musculus) [TaxId: 10090]
1d5c	Rab6	Malaria parasite (Plasmodium falciparum) [TaxId: 5833]
1t91	Rab7	Human (Homo sapiens) [TaxId: 9606]
1yzl	Rab9a	Mouse (Mus musculus) [TaxId: 10090]
2c2h	Rac3	Human (Homo sapiens) [TaxId: 9606]
2gjs	Rad	Human (Homo sapiens) [TaxId: 9606]
1kao	Rap2a	Human (Homo sapiens) [TaxId: 9606]
2atv	Ras-like estrogen-regulated growth inhibitor, RERG	Human (Homo sapiens) [TaxId: 9606]
1u8z	Ras-related protein RalA	Cotton-top tamarin (Saguinus oedipus) [TaxId: 9490]
1kmq	RhoA	Human (Homo sapiens) [TaxId: 9606]
1m7b	RhoE (RND3)	Mouse (Mus musculus) [TaxId: 10090]
2gao	SAR1	Human (Homo sapiens) [TaxId: 9606]
1ek0	Ypt51	Baker's yeast (Saccharomyces cerevisiae) [TaxId: 4932]
1ctq	cH-p21 Ras protein	Human (Homo sapiens) [TaxId: 9606]
2gf0	di-Ras1	Human (Homo sapiens) [TaxId: 9606]
2ery	r-Ras2	Human (Homo sapiens) [TaxId: 9606]
1knq	Gluconate kinase	Escherichia coli [TaxId: 562]
1bg2	Kinesin	Human (Homo sapiens) [TaxId: 9606]
1x88	Kinesin	Human (Homo sapiens), mitotic kinesin eg5 [TaxId: 9606]
1ry6	Kinesin	Malaria parasite (Plasmodium falciparum) [TaxId: 5833]
1vfv	Kinesin	Mouse (Mus musculus), kif1a [TaxId: 10090]
1v8k	Kinesin	Mouse (Mus musculus), kif2c [TaxId: 10090]
1goj	Kinesin	Neurospora crassa [TaxId: 5141]
1sdm	Kinesin heavy chain-like protein	Potato (Solanum tuberosum) [TaxId: 4113]
1f9v	Kinesin motor Ncd (non-claret disjunctional)	Baker's yeast (Saccharomyces cerevisiae), Kar [TaxId: 4932]
1n6m	Kinesin motor Ncd (non-claret disjunctional)	Fruit fly (Drosophila melanogaster) [TaxId: 7227]
1lkx	Myosin S1, motor domain	Slime mold (Dictyostelium discoideum), class-I myosin MyoE [TaxId: 44689]
1yrb	ATP(GTP)-binding protein PAB0955	Pyrococcus abyssi [TaxId: 29292]
1dj3	Adenylosuccinate synthetase, PurA	Bread wheat (Triticum aestivum) [TaxId: 4565]
1ade	Adenylosuccinate synthetase, PurA	Escherichia coli [TaxId: 562]
1p9b	Adenylosuccinate synthetase, PurA	Malaria parasite (Plasmodium falciparum) [TaxId: 5833]
1lon	Adenylosuccinate synthetase, PurA	Mouse (Mus musculus) [TaxId: 10090]
1hyq	Cell division regulator MinD	Archaeon Archaeoglobus fulgidus [TaxId: 2234]
1g3q	Cell division regulator MinD	Archaeon Pyrococcus furiosus [TaxId: 2261]
1byi	Dethiobiotin synthetase	Escherichia coli [TaxId: 562]
1eg7	Formyltetrahydrofolate synthetase	Moorella thermoacetica [TaxId: 1525]
2g0t	Hypothetical protein TM0796	Thermotoga maritima [TaxId: 2336]
1xjc	Molybdopterin-guanine dinucleotide biosynthesis protein MobB	Bacillus stearothermophilus [TaxId: 1422]
1np6	Molybdopterin-guanine dinucleotide biosynthesis protein MobB	Escherichia coli [TaxId: 562]
1cp2	Nitrogenase iron protein	Clostridium pasteurianum [TaxId: 1501]
1ki9	Adenylate kinase	Archaeon Methanococcus thermolithotrophicus [TaxId: 2186]
1nks	Adenylate kinase	Archaeon Sulfolobus acidocaldarius [TaxId: 2285]
1rkb	Adenylate kinase	Human (Homo sapiens), isoenzyme 6 [TaxId: 9606]
2cdn	Adenylate kinase	Mycobacterium tuberculosis [TaxId: 1773]
3adk	Adenylate kinase	Pig (Sus scrofa) [TaxId: 9823]
1cke	CMP kinase	Escherichia coli [TaxId: 562]
1q3t	CMP kinase	Streptococcus pneumoniae [TaxId: 1313]
1p5z	Deoxycytidine kinase	Human (Homo sapiens) [TaxId: 9606]
2ocp	Deoxyguanosine kinase	Human (Homo sapiens) [TaxId: 9606]
1dek	Deoxynucleoside monophosphate kinase	Bacteriophage T4 [TaxId: 10665]
1oe0	Deoxyribonucleoside kinase	Fruit fly (Drosophila melanogaster) [TaxId: 7227]
1vht	Dephospho-CoA kinase	Escherichia coli [TaxId: 562]
1jjv	Dephospho-CoA kinase	Haemophilus influenzae [TaxId: 727]
1uf9	Dephospho-CoA kinase	Thermus thermophilus [TaxId: 274]
1ex7	Guanylate kinase	Baker's yeast (Saccharomyces cerevisiae) [TaxId: 4932]
1s96	Guanylate kinase	Escherichia coli [TaxId: 562]
1lvg	Guanylate kinase	Mouse (Mus musculus) [TaxId: 10090]
1znw	Guanylate kinase	Mycobacterium tuberculosis [TaxId: 1773]
1kgd	Guanylate kinase-like domain of Cask	Human (Homo sapiens) [TaxId: 9606]
2axp	Hypothetical protein YorR	Bacillus subtilis [TaxId: 1423]
1ly1	Polynucleotide kinase, kinase domain	Bacteriophage T4 [TaxId: 10665]
1y63	Probable kinase LmjF30.1890	Leishmania major [TaxId: 5664]
1p6x	Thymidine kinase	Equine herpesvirus type 4 [TaxId: 10331]
1e2k	Thymidine kinase	Herpes simplex virus type 1, different strains [TaxId: 10298]
1osn	Thymidine kinase	Varicella-zoster virus [TaxId: 10335]
3tmk	Thymidylate kinase	Baker's yeast (Saccharomyces cerevisiae) [TaxId: 4932]
5tmp	Thymidylate kinase	Escherichia coli [TaxId: 562]
1nn5	Thymidylate kinase	Human (Homo sapiens) [TaxId: 9606]
1gtv	Thymidylate kinase	Mycobacterium tuberculosis [TaxId: 1773]
1qf9	UMP/CMP kinase	Dictyostelium discoideum [TaxId: 44689]
1tev	UMP/CMP kinase	Human (Homo sapiens) [TaxId: 9606]
1ukz	Uridylate kinase	Baker's yeast (Saccharomyces cerevisiae) [TaxId: 4932]
1ls6	Aryl sulfotransferase sult1a	Human (Homo sapiens) [TaxId: 9606]
1q20	Cholesterol sulfotransferase sult2b1b	Human (Homo sapiens) [TaxId: 9606]
1aqu	Estrogen sulfotransferase (STE, sult1e1)	Mouse (Mus musculus) [TaxId: 10090]
1vkj	Heparan sulfate 3-O-sulfotransferase	Mouse (Mus musculus) [TaxId: 10090]
1nst	Heparan sulfate N-deacetylase/N-sulfotransferase domain	Human (Homo sapiens) [TaxId: 9606]
1t8t	Heparan sulfate glucosamine 3-O-sulfotransferase 3	Human (Homo sapiens) [TaxId: 9606]
1j99	Hydroxysteroid sulfotransferase sult2a1	Human (Homo sapiens) [TaxId: 9606]
1q44	Putative steroid sulfotransferase rarO47	Thale cress (Arabidopsis thaliana) [TaxId: 3702]
1fmj	Retinol dehydratase	Fall armyworm (Spodoptera frugiperda) [TaxId: 7108]
1tex	Stf0 sulfotransferase	Mycobacterium smegmatis [TaxId: 1772]
1xv1	Thyroid hormone sulfotransferase Sult1b1	Human (Homo sapiens) [TaxId: 9606]
1odf	Hypothetical protein Ygr205W	Baker's yeast (Saccharomyces cerevisiae) [TaxId: 4932]
1rz3	Hypothetical protein rbstp0775	Bacillus stearothermophilus [TaxId: 1422]
1sq5	Pantothenate kinase PanK	Escherichia coli [TaxId: 562]
1a7j	Phosphoribulokinase	Rhodobacter sphaeroides [TaxId: 1063]
1uj2	Uridine-cytidine kinase 2	Human (Homo sapiens) [TaxId: 9606]
1g5t	ATP:corrinoid adenosyltransferase CobA	Salmonella typhimurium [TaxId: 602]
1c9k	Adenosylcobinamide kinase/adenosylcobinamide phosphate guanylyltransferase CobU	Salmonella typhimurium [TaxId: 602]
1e9r	Bacterial conjugative coupling protein TrwB	Escherichia coli [TaxId: 562]
1pzn	DNA repair protein Rad51, catalytic domain	Archaeon Pyrococcus furiosus [TaxId: 2261]
1p9r	Extracellular secretion NTPase EpsE	Vibrio cholerae [TaxId: 666]
1cr2	Gene 4 protein (g4p, DNA primase), helicase domain	Bacteriophage T7 [TaxId: 10760]
1nlf	Hexameric replicative helicase repA	Escherichia coli [TaxId: 562]
1g6o	Hexameric traffic ATPase, HP0525	Helicobacter pylori [TaxId: 210]
1ye8	Hypothetical kinase-like protein Aq 1292	Aquifex aeolicus [TaxId: 63363]
1v5w	Meiotic recombination protein DMC1/LIM15 homolog	Human (Homo sapiens) [TaxId: 9606]
1w44	NTPase P4	Bacteriophage phi-12 [TaxId: 161736]
1via	Shikimate kinase (AroK)	Campylobacter jejuni [TaxId: 197]
1e6c	Shikimate kinase (AroK)	Erwinia chrysanthemi [TaxId: 556]
1kag	Shikimate kinase (AroK)	Escherichia coli [TaxId: 562]
2iyv	Shikimate kinase (AroK)	Mycobacterium tuberculosis [TaxId: 1773]
2g2j	ATP-dependent RNA helicase DDX25	Human (Homo sapiens) [TaxId: 9606]
1vec	DEAD box RNA helicase rck/p54	Human (Homo sapiens) [TaxId: 9606]
2fz4	DNA repair protein RAD25	Archaeoglobus fulgidus [TaxId: 2234]
1z5z	Helicase of the SNF2/Rad54 hamily	Sulfolobus solfataricus [TaxId: 2287]
1fuk	Initiation factor 4a	Baker's yeast (Saccharomyces cerevisiae) [TaxId: 4932]
2g9n	Initiation factor 4a	Human (Homo sapiens) [TaxId: 9606]
1q0u	Probable DEAD box RNA helicase YqfR	Bacillus stearothermophilus [TaxId: 1422]
1t5i	Spliceosome RNA helicase BAT1 (UAP56)	Human (Homo sapiens) [TaxId: 9606]
2b2n	Transcription-repair coupling factor, TRCF	Escherichia coli [TaxId: 562]
1wrb	putative ATP-dependent RNA helicase VlgB	Flatworm (Dugesia japonica) [TaxId: 6161]
1htw	Hypothetical protein HI0065	Haemophilus influenzae [TaxId: 727]
1twy	ABC transporter, periplasmic substrate-binding protein VCA0807	Vibrio cholerae [TaxId: 666]
1o63	ATP phosphoribosyltransferase (ATP-PRTase, HisG), catalytic domain	Thermotoga maritima [TaxId: 2336]
1ve4	ATP phosphoribosyltransferase (ATP-PRTase, HisG), catalytic domain	Thermus thermophilus [TaxId: 274]
1j1n	Alginate-binding periplasmic protein AlgQ2	Sphingomonas sp. [TaxId: 28214]
1al3	Cofactor-binding fragment of LysR-type protein CysB	Klebsiella aerogenes [TaxId: 28451]
1urs	D-maltodextrin-binding protein, MBP	Alicyclobacillus acidocaldarius [TaxId: 405212]
1elj	D-maltodextrin-binding protein, MBP	Archaeon Pyrococcus furiosus [TaxId: 2261]
1eu8	D-maltodextrin-binding protein, MBP	Archaeon Thermococcus litoralis [TaxId: 2265]
1anf	D-maltodextrin-binding protein, MBP	Escherichia coli [TaxId: 562]
1dpe	Dipeptide-binding protein	Escherichia coli [TaxId: 562]
1y9u	Ferric-binding protein FbpA	Bordetella pertussis [TaxId: 520]
1y4t	Ferric-binding protein FbpA	Campylobacter jejuni [TaxId: 197]
1q35	Ferric-binding protein FbpA	Mannheimia haemolytica [TaxId: 75985]
1xc1	Ferric-binding protein FbpA	Neisseria gonorrhoeae [TaxId: 485]
1xvx	Ferric-binding protein FbpA	Yersinia enterocolitica, YfuA [TaxId: 630]
1mqi	Glutamate receptor ligand binding core	Rat (Rattus norvegicus), GluR2 [TaxId: 10116]
1s50	Glutamate receptor ligand binding core	Rat (Rattus norvegicus), GluR6 [TaxId: 10116]
1ii5	Glutamate receptor ligand binding core	Synechocystis sp., GluR0 [TaxId: 1143]
1wdn	Glutamine-binding protein	Escherichia coli [TaxId: 562]
1r9l	Glycine betaine-binding periplasmic protein ProX	Escherichia coli [TaxId: 562]
1i6a	Hydrogen peroxide-inducible genes LysR-type activator OxyR, regulatory domain	Escherichia coli [TaxId: 562]
1zbm	Hypothetical protein AF1704	Archaeoglobus fulgidus [TaxId: 2234]
2czl	Hypothetical protein TTHA1568	Thermus thermophilus [TaxId: 274]
1uqw	Hypothetical protein YliB	Escherichia coli [TaxId: 562]
2fyi	LysR-type regulatory protein Cbl	Escherichia coli [TaxId: 562]
1lst	Lysine-,arginine-,ornithine-binding (LAO) protein	Salmonella typhimurium [TaxId: 602]
1atg	Molybdate-binding protein, ModA	Azotobacter vinelandii [TaxId: 354]
1amf	Molybdate-binding protein, ModA	Escherichia coli [TaxId: 562]
1pb7	N-methyl-D-aspartate receptor subunit 1	Rat (Rattus norvegicus) [TaxId: 10116]
2a5s	N-methyl-D-aspartate receptor subunit 1	Rat (Rattus norvegicus), subtype 2A [TaxId: 10116]
1zlq	Nickel-binding periplasmic protein NikA	Escherichia coli [TaxId: 562]
1vr5	Oligo-peptide binding protein (OPPA)	Thermotoga maritima [TaxId: 2336]
1sw5	Osmoprotection protein ProX	Archaeoglobus fulgidus [TaxId: 2234]
1ixh	Phosphate-binding protein	Escherichia coli [TaxId: 562]
1pc3	Phosphate-binding protein	Mycobacterium tuberculosis [TaxId: 1773]
1us5	Putative GluR0 ligand binding core	Thermus thermophilus [TaxId: 274]
1xt8	Putative amino-acid transporter CjaA	Campylobacter jejuni [TaxId: 197]
1p99	Putative lipoprotein (NlpA family)	Staphylococcus aureus [TaxId: 1280]
1xs5	Putative lipoprotein (NlpA family)	Treponema pallidum [TaxId: 160]
1a99	Putrescine receptor (PotF)	Escherichia coli [TaxId: 562]
1pot	Spermidine/putrescine-binding protein PotD	Escherichia coli [TaxId: 562]
1sbp	Sulphate-binding protein	Salmonella typhimurium [TaxId: 602]
4thi	Thiaminase I	Paenibacillus thiaminolyticus [TaxId: 49283]
2b6d	Lactoferrin	Cow (Bos taurus) [TaxId: 9913]
1iej	Ovotransferrin	Chicken (Gallus gallus) [TaxId: 9031]
1tfd	Transferrin	Rabbit (Oryctolagus cuniculus) [TaxId: 9986]
1ywy	Hypothetical protein PA2021	Pseudomonas aeruginosa [TaxId: 287]
1q67	Dcp1	Baker's yeast (Saccharomyces cerevisiae) [TaxId: 4932]
1mke	Actin regulatory protein WASP	Rat (Rattus norvegicus) [TaxId: 10116]
1ddw	Homer	Rat (Rattus norvegicus) [TaxId: 10116]
1xod	Sprouty-related, EVH1 domain-containing protein 1, Spred-1	Western clawed frog (Xenopus tropicalis) [TaxId: 8364]
1egx	Vasodilator-stimulated phosphoprotein (VASP)	Human (Homo sapiens) [TaxId: 9606]
1tqz	Necap1	Mouse (Mus musculus) [TaxId: 10090]
1wgu	Amyloid beta A4 precursor protein-binding family B member 2, Apbb2	Mouse (Mus musculus) [TaxId: 10090]
1p3r	Disabled homolog 2 (Dab2)	Mouse (Mus musculus) [TaxId: 10090]
1p5t	Docking protein 1, Dok1	Mouse (Mus musculus) [TaxId: 10090]
1j0w	Downstream of tyrosine kinase 5, Dok-5	Human (Homo sapiens) [TaxId: 9606]
2cy5	EPS8-like protein 1, EPS8L1	Mouse (Mus musculus) [TaxId: 10090]
1wj1	Numb	Mouse (Mus musculus) [TaxId: 10090]
1oy2	Shc adaptor protein	Human (Homo sapiens) [TaxId: 9606]
2dkq	Tensin	Human (Homo sapiens) [TaxId: 9606]
1w1h	3-phosphoinositide dependent protein kinase-1	Human (Homo sapiens) [TaxId: 9606]
2adz	Alpha-1-syntrophin	Mouse (Mus musculus) [TaxId: 10090]
1btk	Bruton's tyrosine kinase	Human (Homo sapiens) [TaxId: 9606]
1wi1	Calcium-dependent activator protein for secretion, CAPS	Human (Homo sapiens) [TaxId: 9606]
2cod	Centaurin-delta 1	Human (Homo sapiens) [TaxId: 9606]
1wg7	Dedicator of cytokinesis protein 9, DOCK9	Human (Homo sapiens) [TaxId: 9606]
1fao	Dual adaptor of phosphotyrosine and 3-phosphoinositides DAPP1/PHISH	Human (Homo sapiens) [TaxId: 9606]
1dyn	Dynamin	Human (Homo sapiens) [TaxId: 9606]
2coc	FYVE, RhoGEF and PH domain containing protein 3, FGD3	Human (Homo sapiens) [TaxId: 9606]
1wgq	FYVE, RhoGEF and PH domain containing protein 6, Fgd6 (KIAA1362)	Mouse (Mus musculus) [TaxId: 10090]
1bak	G-protein coupled receptor kinase 2 (beta-adrenergic receptor kinase 1)	Human (Homo sapiens) [TaxId: 9606]
1fgy	Grp1	Mouse (Mus musculus) [TaxId: 10090]
2cof	KIAA1914	Human (Homo sapiens) [TaxId: 9606]
1v88	Oxysterol binding protein-related protein 8 (ORP-8, KIAA1451)	Human (Homo sapiens) [TaxId: 9606]
2fjl	Phosphoinositide phospholipase C, PLC-gamma-1	Rat (Rattus norvegicus) [TaxId: 10116]
1upq	Phosphoinositol 3-phosphate binding protein-1, PEPP1	Human (Homo sapiens) [TaxId: 9606]
1mai	Phospholipase C delta-1	Rat (Rattus norvegicus) [TaxId: 10116]
1zm0	Pleckstrin	Human (Homo sapiens) [TaxId: 9606]
1x1g	Pleckstrin-2	Human (Homo sapiens) [TaxId: 9606]
2coa	Protein kinase c, d2 type	Human (Homo sapiens) [TaxId: 9606]
1unq	Rac-alpha serine/threonine kinase	Human (Homo sapiens) [TaxId: 9606]
1v61	Rac/CDC42 GEF 6, alpha-pix	Mouse (Mus musculus) [TaxId: 10090]
1v89	Rho-GTPase-activating protein 25 (KIAA0053)	Human (Homo sapiens) [TaxId: 9606]
1v5u	SET binding factor 1, Sbf1	Mouse (Mus musculus) [TaxId: 10090]
1v5m	SH2 and PH domain-containing adapter protein APS	Mouse (Mus musculus) [TaxId: 10090]
1x1f	Signal-transducing adaptor protein 1, STAP-1	Human (Homo sapiens) [TaxId: 9606]
1pms	Son of sevenless-1 (sos-1)	Mouse (Mus musculus) [TaxId: 10090]
1u5d	Src kinase-associated phosphoprotein SKAP55 (SCAP1)	Human (Homo sapiens) [TaxId: 9606]
1u5f	Src-associated adaptor protein Skap2	Mouse (Mus musculus) [TaxId: 10090]
1eaz	Tapp1	Human (Homo sapiens) [TaxId: 9606]
1v5p	Tapp2	Mouse (Mus musculus) [TaxId: 10090]
1fho	UNC-89	Nematode (Caenorhabditis elegans) [TaxId: 6239]
1dro	beta-spectrin	Fruit fly (Drosophila melanogaster) [TaxId: 7227]
1btn	beta-spectrin	Mouse (Mus musculus), brain [TaxId: 10090]
2crf	Ran binding protein 3	Human (Homo sapiens) [TaxId: 9606]
1xke	Ran-binding protein 2	Human (Homo sapiens) [TaxId: 9606]
2gcl	FACT complex subunit POB3, middle domain	Baker's yeast (Saccharomyces cerevisiae) [TaxId: 4932]
1pfj	TFIIH basal transcription factor complex p62 subunit (BTF2-p62), N-terminal domain	Human (Homo sapiens) [TaxId: 9606]
2cay	Vacuolar protein sorting protein 36, VPS36	Baker's yeast (Saccharomyces cerevisiae) [TaxId: 4932]
1yqe	Hypothetical protein AF0625	Archaeoglobus fulgidus [TaxId: 2234]
2gfq	Hypothetical protein PH0006	Pyrococcus horikoshii [TaxId: 53953]
1c8b	Germination protease	Bacillus megaterium [TaxId: 1404]
1cfz	Hydrogenase maturating endopeptidase HybD	Escherichia coli [TaxId: 562]
1ryb	Chloroplast group II intron splicing factor Crs2	Maize (Zea mays) [TaxId: 4577]
2pth	Peptidyl-tRNA hydrolase	Escherichia coli [TaxId: 562]
1jys	5'-Methylthioadenosine/S-Adenosylhomocysteine nucleosidase	Escherichia coli [TaxId: 562]
1je0	5'-deoxy-5'-methylthioadenosine phosphorylase	Archaeon Sulfolobus solfataricus [TaxId: 2287]
1cg6	5'-deoxy-5'-methylthioadenosine phosphorylase	Human (Homo sapiens) [TaxId: 9606]
1v4n	5'-deoxy-5'-methylthioadenosine phosphorylase	Sulfolobus tokodaii [TaxId: 111955]
1ybf	AMP nucleosidase	Bacteroides thetaiotaomicron [TaxId: 818]
1t8s	AMP nucleosidase	Escherichia coli [TaxId: 562]
2ac7	Purine nucleoside phosphorylase, PNP	Bacillus anthracis [TaxId: 1392]
1qe5	Purine nucleoside phosphorylase, PNP	Cellulomonas sp. [TaxId: 40001]
1b8o	Purine nucleoside phosphorylase, PNP	Cow (Bos taurus) [TaxId: 9913]
1pk9	Purine nucleoside phosphorylase, PNP	Escherichia coli [TaxId: 562]
1g2o	Purine nucleoside phosphorylase, PNP	Mycobacterium tuberculosis [TaxId: 1773]
1vmk	Purine nucleoside phosphorylase, PNP	Thermotoga maritima [TaxId: 2336]
1odk	Purine nucleoside phosphorylase, PNP	Thermus thermophilus [TaxId: 274]
2bsx	Putative uridine phosphorylase	Plasmodium falciparum [TaxId: 5833]
1rxy	Uridine phosphorylase	Escherichia coli [TaxId: 562]
1iof	Pyrrolidone carboxyl peptidase (pyroglutamate aminopeptidase)	Archaeon Pyrococcus furiosus [TaxId: 2261]
1iu8	Pyrrolidone carboxyl peptidase (pyroglutamate aminopeptidase)	Archaeon Pyrococcus horikoshii [TaxId: 53953]
1a2z	Pyrrolidone carboxyl peptidase (pyroglutamate aminopeptidase)	Archaeon Thermococcus litoralis [TaxId: 2265]
1aug	Pyrrolidone carboxyl peptidase (pyroglutamate aminopeptidase)	Bacillus amyloliquefaciens [TaxId: 1390]
1yw4	Succinylglutamate desuccinylase AstE	Chromobacterium violaceum [TaxId: 536]
1yw6	Succinylglutamate desuccinylase AstE	Escherichia coli [TaxId: 562]
2g9d	Succinylglutamate desuccinylase AstE	Vibrio cholerae [TaxId: 666]
1rtq	Aminopeptidase	Aeromonas proteolytica [TaxId: 671]
1tkj	Aminopeptidase	Streptomyces griseus [TaxId: 1911]
1obr	Carboxypeptidase T	Thermoactinomyces vulgaris [TaxId: 2026]
2afw	Glutaminyl-peptide cyclotransferase, QPCT	Human (Homo sapiens) [TaxId: 9606]
1jwq	N-acetylmuramoyl-L-alanine amidase CwlV	Paenibacillus polymyxa [TaxId: 1406]
1m4l	Carboxypeptidase A	Cow (Bos taurus) [TaxId: 9913]
2c1c	Carboxypeptidase B	Corn earworm (Helicoverpa zea) [TaxId: 7113]
1z5r	Carboxypeptidase B	Pig (Sus scrofa) [TaxId: 9823]
2gb3	AAT homologue TM1698	Thermotoga maritima [TaxId: 2336]
2hox	Alliinase	Garlic (Allium sativum) [TaxId: 4682]
1gde	Aromatic aminoacid aminotransferase, AroAT	Archaeon Pyrococcus horikoshii [TaxId: 53953]
3tat	Aromatic aminoacid aminotransferase, AroAT	Escherichia coli [TaxId: 562]
2ay6	Aromatic aminoacid aminotransferase, AroAT	Paracoccus denitrificans [TaxId: 266]
2cst	Aspartate aminotransferase, AAT	Chicken (Gallus gallus), cytosolic form [TaxId: 9031]
7aat	Aspartate aminotransferase, AAT	Chicken (Gallus gallus), mitochondria [TaxId: 9031]
1ars	Aspartate aminotransferase, AAT	Escherichia coli [TaxId: 562]
1j32	Aspartate aminotransferase, AAT	Phormidium lapideum [TaxId: 32060]
1o4s	Aspartate aminotransferase, AAT	Thermotoga maritima [TaxId: 2336]
1b5p	Aspartate aminotransferase, AAT	Thermus thermophilus [TaxId: 274]
1v2d	Glutamine aminotransferase	Thermus thermophilus [TaxId: 274]
1fg7	Histidinol-phosphate aminotransferase HisC	Escherichia coli [TaxId: 562]
1uu1	Histidinol-phosphate aminotransferase HisC	Thermotoga maritima [TaxId: 2336]
1x0m	Hypothetical aminotransferase PH0207	Archaeon Pyrococcus horikoshii [TaxId: 53953]
1w7l	Kynurenine--oxoglutarate transaminase I	Human (Homo sapiens) [TaxId: 9606]
1yiz	Kynurenine--oxoglutarate transaminase I	Yellowfever mosquito (Aedes aegypti) [TaxId: 7159]
1lc5	L-threonine-O-3-phosphate decarboxylase CobD	Salmonella enterica [TaxId: 28901]
1svv	Low-specificity threonine aldolase	Leishmania major [TaxId: 5664]
1m6s	Low-specificity threonine aldolase	Thermotoga maritima [TaxId: 2336]
1v72	Phenylserine aldolase PSALD	Pseudomonas putida [TaxId: 303]
1xi9	Putative alanine aminotransferase	Pyrococcus furiosus [TaxId: 2261]
1vp4	Putative aminotransferase TM1131	Thermotoga maritima [TaxId: 2336]
1u08	Putative methionine aminotransferase YdbL	Escherichia coli [TaxId: 562]
1bw0	Tyrosine aminotransferase (TAT)	Trypanosoma cruzi [TaxId: 5693]
1ax4	Tryptophan indol-lyase (tryptophanase)	Proteus vulgaris [TaxId: 585]
1tpl	Tyrosine phenol-lyase	Citrobacter intermedius [TaxId: 66695]
1m32	2-aminoethylphosphonate transaminase	Salmonella typhimurium [TaxId: 602]
2ch1	3-hydroxykynurenine transaminase	Malaria mosquito (Anopheles gambiae) [TaxId: 7165]
2bkw	Alanine-glyoxylate aminotransferase	Baker's yeast (Saccharomyces cerevisiae) [TaxId: 4932]
1vjo	Alanine-glyoxylate aminotransferase	Cyanoacteria (Nostoc sp. pcc 7120) [TaxId: 103690]
1h0c	Alanine-glyoxylate aminotransferase	Human (Homo sapiens) [TaxId: 9606]
1c7n	Cystalysin	Treponema denticola [TaxId: 158]
2fq6	Cystathionine beta-lyase, CBL	Escherichia coli [TaxId: 562]
1ibj	Cystathionine beta-lyase, CBL	Thale cress (Arabidopsis thaliana) [TaxId: 3702]
1n8p	Cystathionine gamma-lyase (CYS3)	Baker's yeast (Saccharomyces cerevisiae) [TaxId: 4932]
1qgn	Cystathionine gamma-synthase, CGS	Common tobacco (Nicotiana tabacum) [TaxId: 4097]
1cs1	Cystathionine gamma-synthase, CGS	Escherichia coli [TaxId: 562]
1p3w	Cysteine desulfurase IscS	Escherichia coli [TaxId: 562]
1elu	Cystine C-S lyase C-des	Synechocystis sp. [TaxId: 1143]
1qz9	Kynureninase	Pseudomonas fluorescens [TaxId: 294]
1y4i	Methionine gamma-lyase, MGL	Citrobacter freundii [TaxId: 546]
1gc0	Methionine gamma-lyase, MGL	Pseudomonas putida [TaxId: 303]
1e5f	Methionine gamma-lyase, MGL	Trichomonas vaginalis, MGL1 [TaxId: 5722]
1d2f	Modulator in mal gene expression, MalY	Escherichia coli [TaxId: 562]
1kmj	NifS-like protein/selenocysteine lyase	Escherichia coli [TaxId: 562]
1eg5	NifS-like protein/selenocysteine lyase	Thermotoga maritima [TaxId: 2336]
2ctz	O-acetyl-L-homoserine sulfhydrylase	Thermus thermophilus [TaxId: 274]
1t3i	Probable cysteine desulfurase SufS	Synechocystis sp. PCC 6803 [TaxId: 1148]
1iug	Subgroup IV putative aspartate aminotransferase	Thermus thermophilus [TaxId: 274]
1m7y	1-aminocyclopropane-1-carboxylate synthase (ACC synthase)	Apple (Malus domestica) [TaxId: 3750]
1iay	1-aminocyclopropane-1-carboxylate synthase (ACC synthase)	Tomato (Lycopersicon esculentum) [TaxId: 4081]
1fc4	2-amino-3-ketobutyrate CoA ligase	Escherichia coli [TaxId: 562]
1b9i	3-amino-5-hydroxybenzoic acid synthase (AHBA synthase)	Amycolatopsis mediterranei [TaxId: 33910]
1sff	4-aminobutyrate aminotransferase, GABA-aminotransferase	Escherichia coli [TaxId: 562]
1ohw	4-aminobutyrate aminotransferase, GABA-aminotransferase	Pig (Sus scrofa) [TaxId: 9823]
2bwn	5-aminolevulinate synthase	Rhodobacter capsulatus [TaxId: 1061]
1vef	Acetylornithine/acetyl-lysine aminotransferase ArgD	Thermus thermophilus [TaxId: 274]
1s0a	Adenosylmethionine-8-amino-7-oxononanoate aminotransferase, BioA	Escherichia coli [TaxId: 562]
1mdo	Aminotransferase ArnB	Salmonella typhimurium [TaxId: 602]
1o69	Aminotransferase homolog WlaK (PglE, Cj1121c)	Campylobacter jejuni [TaxId: 197]
1zod	Dialkylglycine decarboxylase	Pseudomonas cepacia [TaxId: 292]
2cfb	Glutamate-1-semialdehyde aminomutase (aminotransferase)	Synechococcus elongatus [TaxId: 32046]
2oat	Ornithine aminotransferase	Human (Homo sapiens) [TaxId: 9606]
1z7d	Ornithine aminotransferase	Plasmodium yoelii yoelii [TaxId: 73239]
1bs0	PLP-dependent acyl-CoA synthase (8-amino-7-oxonanoate synthase, AONS)	Escherichia coli [TaxId: 562]
1w23	Phosphoserine aminotransferase, PSAT	Bacillus alcalophilus [TaxId: 1445]
2c0r	Phosphoserine aminotransferase, PSAT	Bacillus circulans, subsp. alkalophilus [TaxId: 1397]
1bjn	Phosphoserine aminotransferase, PSAT	Escherichia coli [TaxId: 562]
1kl1	Serine hydroxymethyltransferase	Bacillus stearothermophilus [TaxId: 1422]
1dfo	Serine hydroxymethyltransferase	Escherichia coli [TaxId: 562]
1bj4	Serine hydroxymethyltransferase	Human (Homo sapiens) [TaxId: 9606]
2fnu	Spore coat polysaccharide biosynthesis protein C	Helicobacter pylori [TaxId: 210]
1js3	DOPA decarboxylase	Pig (Sus scrofa) [TaxId: 9823]
2dgm	Glutamate decarboxylase beta, GadB	Escherichia coli [TaxId: 562]
2aeu	Hypothetical protein MJ0158	Archaeon Methanococcus jannaschii [TaxId: 2190]
1cja	Actin-fragmin kinase, catalytic domain	Slime mold (Physarum polycephalum) [TaxId: 5791]
1nd4	Aminoglycoside 3'-phosphotransferase IIa (Kanamycin kinase)	Bacteria (Klebsiella pneumoniae) [TaxId: 573]
1j7l	Type IIIa 3',5"-aminoglycoside phosphotransferase	Enterococcus faecalis [TaxId: 1351]
1nw1	Choline kinase	Caenorhabditis elegans [TaxId: 6239]
1ia9	Trp Ca-channel kinase domain	Mouse (Mus musculus) [TaxId: 10090]
1uu3	3-phosphoinositide dependent protein kinase-1 Pdk1	Human (Homo sapiens) [TaxId: 9606]
1opj	Abelsone tyrosine kinase (abl)	Mouse (Mus musculus) [TaxId: 10090]
1u46	Activated CDC42 kinase 1, ACK1	Human (Homo sapiens) [TaxId: 9606]
1mq4	Aurora-related kinase 1 (aurora-2)	Human (Homo sapiens) [TaxId: 9606]
1uwh	B-Raf kinase	Human (Homo sapiens) [TaxId: 9606]
1k2p	Bruton's tyrosine kinase (Btk)	Human (Homo sapiens) [TaxId: 9606]
1a06	Calmodulin-dependent protein kinase	Rat (Rattus norvegicus) [TaxId: 10116]
1byg	Carboxyl-terminal src kinase (csk)	Human (Homo sapiens) [TaxId: 9606]
1csn	Casein kinase-1, CK1	Fission yeast (Schizosaccharomyces pombe) [TaxId: 4896]
1cki	Casein kinase-1, CK1	Rat (Rattus norvegicus) [TaxId: 10116]
1ia8	Cell cycle checkpoint kinase chk1	Human (Homo sapiens) [TaxId: 9606]
1ua2	Cell division protein kinase 7, CDK7	Human (Homo sapiens) [TaxId: 9606]
1gz8	Cyclin-dependent PK, CDK2	Human (Homo sapiens) [TaxId: 9606]
1jks	Death-associated protein kinase, Dap	Human (Homo sapiens) [TaxId: 9606]
1s9j	Dual specificity mitogen-activated protein kinase kinase 1, Mek1	Human (Homo sapiens) [TaxId: 9606]
1xkk	EGF receptor tyrosine kinase, Erbb-1	Human (Homo sapiens) [TaxId: 9606]
1fgk	Fibroblast growth factor receptor 1	Human (Homo sapiens) [TaxId: 9606]
1rjb	Fl cytokine receptor	Human (Homo sapiens) [TaxId: 9606]
1mp8	Focal adhesion kinase 1 (fak)	Human (Homo sapiens) [TaxId: 9606]
1j1b	Glycogen synthase kinase-3 beta (Gsk3b)	Human (Homo sapiens) [TaxId: 9606]
1r1w	Hepatocyte growth factor receptor, c-MET	Human (Homo sapiens) [TaxId: 9606]
1p14	Insulin receptor	Human (Homo sapiens) [TaxId: 9606]
1qpc	Lymphocyte kinase (lck)	Human (Homo sapiens) [TaxId: 9606]
3erk	MAP kinase Erk2	Rat (Rattus norvegicus) [TaxId: 10116]
1nxk	MAP kinase activated protein kinase 2, mapkap2	Human (Homo sapiens) [TaxId: 9606]
2gfs	MAP kinase p38	Human (Homo sapiens) [TaxId: 9606]
1cm8	MAP kinase p38-gamma	Human (Homo sapiens) [TaxId: 9606]
1luf	Musk tyrosine kinase	Rat (Rattus norvegicus) [TaxId: 10116]
1o6y	Mycobacterial protein kinase PknB, catalytic domain	Mycobacterium tuberculosis [TaxId: 1773]
1xjd	Protein kinase C, theta type	Human (Homo sapiens) [TaxId: 9606]
1om1	Protein kinase CK2, alpha subunit	Maize (Zea mays) [TaxId: 4577]
1t4h	Protein kinase wnk1	Human (Homo sapiens) [TaxId: 9606]
1xws	Proto-oncogene serine/threonine-protein kinase Pim-1	Human (Homo sapiens) [TaxId: 9606]
1vzo	Ribosomal protein S6 kinase alpha 5, Msk1	Human (Homo sapiens) [TaxId: 9606]
1u5r	Serine/threonine protein kinase TAO2	Rat (Rattus norvegicus) [TaxId: 10116]
2jav	Serine/threonine-protein kinase Nek2	Human (Homo sapiens) [TaxId: 9606]
1q8y	Sky1p	Baker's yeast (Saccharomyces cerevisiae) [TaxId: 4932]
1fvr	Tie2 kinase	Human (Homo sapiens) [TaxId: 9606]
1tki	Titin, kinase domain	Human (Homo sapiens) [TaxId: 9606]
1kob	Twitchin, kinase domain	California sea hare (Aplysia californica), twk43 [TaxId: 6500]
1vjy	Type I TGF-beta receptor R4	Human (Homo sapiens) [TaxId: 9606]
1sm2	Tyrosine-protein kinase Itk/Tsk	Human (Homo sapiens) [TaxId: 9606]
1xbb	Tyrosine-protein kinase SYK	Human (Homo sapiens) [TaxId: 9606]
1u59	Tyrosine-protein kinase ZAP-70	Human (Homo sapiens) [TaxId: 9606]
1ywn	Vascular endothelial growth factor receptor 2 (kdr)	Human (Homo sapiens) [TaxId: 9606]
1t46	c-KIT receptor	Human (Homo sapiens) [TaxId: 9606]
2b1p	c-jun N-terminal kinase (jnk3s)	Human (Homo sapiens) [TaxId: 9606]
1fot	cAMP-dependent PK, catalytic subunit	Baker's yeast (Saccharomyces cerevisiae) [TaxId: 4932]
1xh8	cAMP-dependent PK, catalytic subunit	Cow (Bos taurus) [TaxId: 9913]
1jpa	ephb2 receptor tyrosine kinase	Mouse (Mus musculus) [TaxId: 10090]
1phk	gamma-subunit of glycogen phosphorylase kinase (Phk)	Rabbit (Oryctolagus cuniculus) [TaxId: 9986]
1yhw	pak1	Human (Homo sapiens) [TaxId: 9606]
2ex4	Adrenal gland protein AD-003 (C9orf32)	Human (Homo sapiens) [TaxId: 9606]
1xtp	Hypothetical protein Lmaj004091aaa (LmjF30.0810)	Leishmania major [TaxId: 5664]
1g6q	Arginine methyltransferase, HMT1	Baker's yeast (Saccharomyces cerevisiae) [TaxId: 4932]
1f3l	Arginine methyltransferase, HMT1	Rat (Rattus norvegicus) [TaxId: 10116]
2a14	Indolethylamine N-methyltransferase, INMT	Human (Homo sapiens) [TaxId: 9606]
2g72	Phenylethanolamine N-methyltransferase, PNMTase	Human (Homo sapiens) [TaxId: 9606]
2gh1	Methyltransferase BC2162	Bacillus cereus [TaxId: 1396]
1dct	DNA methylase HaeIII	Haemophilus aegyptius [TaxId: 197575]
2c7p	DNA methylase HhaI	Haemophilus haemolyticus [TaxId: 726]
1g55	DNMT2	Human (Homo sapiens) [TaxId: 9606]
1wzn	Hypothetical methyltransferase PH1305	Archaeon Pyrococcus horikoshii [TaxId: 53953]
1ve3	Hypothetical protein PH0226	Archaeon Pyrococcus horikoshii [TaxId: 53953]
1y8c	Putative methyltransferase CAC2371	Clostridium acetobutylicum [TaxId: 1488]
2avd	COMT domain-containing protein 1, COMTD1	Human (Homo sapiens) [TaxId: 9606]
1sus	Caffeoyl-CoA O-methyltransferase	Alfalfa (Medicago sativa) [TaxId: 3879]
2cl5	Catechol O-methyltransferase, COMT	Rat (Rattus norvegicus) [TaxId: 10116]
1u2z	Catalytic, N-terminal domain of histone methyltransferase Dot1l	Baker's yeast (Saccharomyces cerevisiae) [TaxId: 4932]
1nw3	Catalytic, N-terminal domain of histone methyltransferase Dot1l	Human (Homo sapiens) [TaxId: 9606]
2bm8	Cephalosporin hydroxylase CmcI	Streptomyces clavuligerus [TaxId: 1901]
1g8s	Fibrillarin homologue	Archaeon Methanococcus jannaschii [TaxId: 2190]
1g8a	Fibrillarin homologue	Archaeon Pyrococcus horikoshii [TaxId: 53953]
1xdz	Glucose-inhibited division protein B (GidB)	Bacillus subtilis [TaxId: 1423]
1jsx	Glucose-inhibited division protein B (GidB)	Escherichia coli [TaxId: 562]
1r74	Glycine N-methyltransferase	Human (Homo sapiens) [TaxId: 9606]
1zx0	Guanidinoacetate methyltransferase	Human (Homo sapiens) [TaxId: 9606]
2aot	Histamine methyltransferase	Human (Homo sapiens) [TaxId: 9606]
1nkv	Hypothetical Protein YjhP	Escherichia coli [TaxId: 562]
1im8	Hypothetical protein HI0319 (YecO)	Haemophilus influenzae [TaxId: 727]
1dus	Hypothetical protein MJ0882	Archaeon Methanococcus jannaschii [TaxId: 2190]
1rjd	Leucine carboxy methyltransferase Ppm1	Baker's yeast (Saccharomyces cerevisiae) [TaxId: 4932]
2frn	Hypothetical protein PH0793	Pyrococcus horikoshii [TaxId: 53953]
2h00	Methyltransferase 10 domain containing protein METT10D	Human (Homo sapiens) [TaxId: 9606]
1kph	CmaA1	Mycobacterium tuberculosis [TaxId: 1773]
1kpi	CmaA2	Mycobacterium tuberculosis [TaxId: 1773]
2fk8	Methoxy mycolic acid synthase 4, Mma4	Mycobacterium tuberculosis [TaxId: 1773]
2f8l	Hypothetical protein Lmo1582	Listeria monocytogenes [TaxId: 1639]
2ar0	M.EcoKI	Escherichia coli [TaxId: 562]
1nv8	N5-glutamine methyltransferase, HemK	Thermotoga maritima [TaxId: 2336]
2dpm	DNA methylase DpnM	Streptococcus pneumoniae [TaxId: 1313]
1yf3	DNA methylase T4DAM	Bacteriophage T4 [TaxId: 10665]
1ixk	Hypothetical methyltransferase PH1374	Archaeon Pyrococcus horikoshii [TaxId: 53953]
2b9e	NOL1R	Human (Homo sapiens) [TaxId: 9606]
1l3i	Precorrin-6Y methyltransferase (CbiT)	Archaeon Methanobacterium thermoautotrophicum [TaxId: 145262]
1jg1	Protein-L-isoaspartyl O-methyltransferase	Archaeon Pyrococcus furiosus [TaxId: 2261]
1r18	Protein-L-isoaspartyl O-methyltransferase	Fruit fly (Drosophila melanogaster) [TaxId: 7227]
1i1n	Protein-L-isoaspartyl O-methyltransferase	Human (Homo sapiens) [TaxId: 9606]
1vbf	Protein-L-isoaspartyl O-methyltransferase	Sulfolobus tokodaii [TaxId: 111955]
1ej0	RNA methyltransferase FtsJ	Escherichia coli [TaxId: 562]
1zkd	Hypothetical protein RPA4359	Rhodopseudomonas palustris [TaxId: 1076]
2nxc	PrmA-like protein TTHA0656 (TT0836)	Thermus thermophilus [TaxId: 274]
1m6e	Salicylic acid carboxyl methyltransferase (SAMT)	Clarkia breweri [TaxId: 36903]
1mjf	Putative spermidine synthetase PF0127 (SpeE)	Archaeon Pyrococcus furiosus [TaxId: 2261]
1iy9	Spermidine synthase	Bacillus subtilis [TaxId: 1423]
2b2c	Spermidine synthase	Caenorhabditis elegans [TaxId: 6239]
2o07	Spermidine synthase	Human (Homo sapiens) [TaxId: 9606]
2q41	Spermidine synthase	Thale cress (Arabidopsis thaliana) [TaxId: 3702]
1inl	Spermidine synthase	Thermotoga maritima [TaxId: 2336]
1uir	Spermidine synthase	Thermus thermophilus [TaxId: 274]
1wy7	Hypothetical protein PH1948	Archaeon Pyrococcus horikoshii [TaxId: 53953]
1ne2	Hypothetical protein Ta1320	Archaeon Thermoplasma acidophilum [TaxId: 2303]
2i6g	Putative methyltransferase TehB	Salmonella typhimurium [TaxId: 602]
2bzg	Thiopurine S-methyltransferase	Human (Homo sapiens) [TaxId: 9606]
1pjz	Thiopurine S-methyltransferase	Pseudomonas syringae [TaxId: 317]
2fca	tRNA (guanine-N(7)-)-methyltransferase TrmB	Bacillus subtilis [TaxId: 1423]
1yzh	tRNA (guanine-N(7)-)-methyltransferase TrmB	Streptococcus pneumoniae [TaxId: 1313]
1g60	Methyltransferase mboII	Moraxella bovis [TaxId: 476]
1boo	m.PvuII N4 cytosine-specific DNA methyltransferase	Proteus vulgaris [TaxId: 585]
1eg2	m.RsrI N6 adenosine-specific DNA methyltransferase	Rhodobacter sphaeroides [TaxId: 1063]
2avn	Hypothetical methyltransferase TM1389	Thermotoga maritima [TaxId: 2336]
1vl5	Hypothetical protein BH2331	Bacillus halodurans [TaxId: 86665]
1xxl	Hypothetical protein YcgJ	Bacillus subtilis [TaxId: 1423]
1vlm	Possible histamine N-methyltransferase TM1293	Thermotoga maritima [TaxId: 2336]
2fpo	Methylase YhhF	Escherichia coli [TaxId: 562]
1ws6	Methyltransferase TTHA0928	Thermus thermophilus [TaxId: 274]
2fhp	Putative methylase EF2452	Enterococcus faecalis [TaxId: 1351]
2ift	Putative methylase HI0767	Haemophilus influenzae [TaxId: 727]
2esr	Putative methyltransferase SPy1538	Streptococcus pyogenes [TaxId: 1314]
2igt	Putative methyltransferase Atu0340	Agrobacterium tumefaciens [TaxId: 358]
1ri5	mRNA cap (Guanine N-7) methyltransferase	Fungus (Encephalitozoon cuniculi) [TaxId: 6035]
1l9k	An RNA cap (nucleoside-2'-O-)-methyltransferase domain of RNA polymerase NS5	Flavivirus (Dengue virus type 2) [TaxId: 12637]
4dcg	Polymerase regulatory subunit VP39	Vaccinia virus [TaxId: 10245]
1qyr	High level kasugamycin resistance protein KsgA	Escherichia coli [TaxId: 562]
1zq9	Probable dimethyladenosine transferase	Human (Homo sapiens) [TaxId: 9606]
1i4w	Transcription factor sc-mtTFB	Baker's yeast (Saccharomyces cerevisiae) [TaxId: 4932]
1qam	rRNA adenine dimethylase	Bacillus subtilis, Ermc' [TaxId: 1423]
1yub	rRNA adenine dimethylase	Streptococcus pneumoniae, Ermam [TaxId: 1313]
1o9g	rRNA methyltransferase AviRa	Streptomyces viridochromogenes [TaxId: 1938]
1p91	rRNA methyltransferase RlmA	Escherichia coli [TaxId: 562]
2b25	Hypothetical protein FLJ20628	Human (Homo sapiens) [TaxId: 9606]
1o54	Hypothetical protein TM0748	Thermotoga maritima [TaxId: 2336]
1yb2	Hypothetical protein Ta0852	Thermoplasma acidophilum [TaxId: 2303]
1i9g	Probable methyltransferase Rv2118c	Mycobacterium tuberculosis [TaxId: 1773]
1k4z	C-terminal domain of adenylylcyclase associated protein	Baker's yeast (Saccharomyces cerevisiae) [TaxId: 4932]
1k8f	C-terminal domain of adenylylcyclase associated protein	Human (Homo sapiens) [TaxId: 9606]
1ezg	Insect cysteine-rich antifreeze protein	Yellow mealworm (Tenebrio molitor) [TaxId: 7067]
1dbo	Chondroitinase B	Pedobacter heparinus [TaxId: 984]
1rwr	Filamentous hemagglutinin FhaB, secretion domain	Bordetella pertussis [TaxId: 520]
1bhe	Polygalacturonase	Erwinia carotovora, subsp. carotovora [TaxId: 554]
1nhc	Polygalacturonase	Fungus (Aspergillus niger), endo-polygalacturonase I [TaxId: 5061]
1czf	Polygalacturonase	Fungus (Aspergillus niger), endo-polygalacturonase II [TaxId: 5061]
1k5c	Polygalacturonase	Fungus (Stereum purpureum), endo-polygalacturonase I [TaxId: 58369]
1hg8	Polygalacturonase	Fusarium moniliforme [TaxId: 117187]
1rmg	Rhamnogalacturonase A	Aspergillus aculeatus [TaxId: 5053]
1qq1	P22 tailspike protein	Salmonella phage P22 [TaxId: 10754]
1pxz	Major pollen allergen Jun a 1	Ozark white cedar (Juniperus ashei) [TaxId: 13101]
1ee6	Pectate lyase	Bacillus sp., strain ksmp15 [TaxId: 1409]
2bsp	Pectate lyase	Bacillus subtilis [TaxId: 1423]
1pe9	Pectate lyase	Erwinia chrysanthemi, type A [TaxId: 556]
1o8m	Pectate lyase	Erwinia chrysanthemi, type C [TaxId: 556]
1ru4	Pectate transeliminase	Erwinia chrysanthemi [TaxId: 556]
1qcx	Pectin lyase	Aspergillus niger, type B [TaxId: 5061]
1gq8	Pectin methylesterase PemA	Carrot (Daucus carota) [TaxId: 4039]
1qjv	Pectin methylesterase PemA	Erwinia chrysanthemi [TaxId: 556]
1dab	Virulence factor P.69 pertactin	Bordetella pertussis [TaxId: 520]
1h80	iota-carrageenase	Alteromonas sp., atcc 43554 [TaxId: 232]
2bm5	Hypothetical protein Rv3361c (MT3469)	Mycobacterium tuberculosis [TaxId: 1773]
2f3l	Lumenal RFR-domain protein	Cyanothece sp. atcc 51142 [TaxId: 43989]
2j8k	NP275-NP276	Nostoc punctiforme [TaxId: 272131]
1vh4	Stabilizer of iron transporter SufD	Escherichia coli [TaxId: 562]
1lo7	4-hydroxybenzoyl-CoA thioesterase	Pseudomonas sp., CBS-3 [TaxId: 306]
1vpm	Acyl-CoA hydrolase BH0798	Bacillus halodurans [TaxId: 86665]
1y7u	Acyl-coa hydrolase BC2038	Bacillus cereus [TaxId: 1396]
2nuj	Hypothetical protein Jann 1972	Jannaschia sp. CCS1 [TaxId: 290400]
2ali	Hypothetical protein PA2801	Pseudomonas aeruginosa [TaxId: 287]
2hx5	Hypothetical protein PMT2055	Prochlorococcus marinus [TaxId: 1219]
2hlj	Hypothetical protein PP0301	Pseudomonas putida [TaxId: 303]
2gf6	Hypothetical protein SSO2295	Archaeon Sulfolobus solfataricus [TaxId: 2287]
2fuj	Hypothetical protein XCC1147	Xanthomonas campestris pv. campestris [TaxId: 340]
1njk	Hypothetical protein YbaW	Escherichia coli [TaxId: 562]
1s5u	Hypothetical protein YbgC	Escherichia coli [TaxId: 562]
2av9	Hypothetical thioesterase PA5185	Pseudomonas aeruginosa [TaxId: 287]
1z54	Probable thioesterase TTHA0908	Thermus thermophilus [TaxId: 274]
2cye	Probable thioesterase TTHA1846	Thermus thermophilus [TaxId: 274]
1yli	Putative acyl-coa thioester hydrolase HI0827	Haemophilus influenzae [TaxId: 727]
1tbu	Peroxisomal long-chain acyl-CoA thioesterase 1, TES1	Baker's yeast (Saccharomyces cerevisiae) [TaxId: 4932]
1z6b	(3R)-hydroxymyristoyl ACP dehydrase FabZ	Malaria parasite (Plasmodium falciparum) [TaxId: 5833]
1u1z	(3R)-hydroxymyristoyl ACP dehydrase FabZ	Pseudomonas aeruginosa [TaxId: 287]
1iq6	(R)-specific enoyl-CoA hydratase	Aeromonas caviae [TaxId: 648]
2b3n	Hypothetical protein AF1124	Archaeon Archaeoglobus fulgidus [TaxId: 2234]
2c2i	Hypothetical protein Rv0130	Mycobacterium tuberculosis [TaxId: 1773]
1q6w	Monoamine oxidase regulatory protein	Archaeon Archaeoglobus fulgidus [TaxId: 2234]
1q4u	4-hydroxybenzoyl CoA thioesterase	Arthrobacter sp., strain su [TaxId: 1667]
2hbo	Hypothetical protein CC3309	Caulobacter crescentus [TaxId: 155892]
1sc0	Hypothetical protein HI1161	Haemophilus influenzae [TaxId: 727]
1yoc	Hypothetical protein PA1835	Pseudomonas aeruginosa [TaxId: 287]
1sh8	Hypothetical protein PA5026	Pseudomonas aeruginosa [TaxId: 287]
1zki	Hypothetical protein PA5202	Pseudomonas aeruginosa [TaxId: 287]
1ixl	Hypothetical protein PH1136	Archaeon Pyrococcus horikoshii [TaxId: 53953]
2cy9	Hypothetical protein Them2	Mouse (Mus musculus) [TaxId: 10090]
1vh9	Hypothetical protein YbdB	Escherichia coli [TaxId: 562]
1vh5	Hypothetical protein YdiI	Escherichia coli [TaxId: 562]
2fs2	Phenylacetic acid degradation protein PaaI	Escherichia coli [TaxId: 562]
1wlu	Phenylacetic acid degradation protein PaaI	Thermus thermophilus [TaxId: 274]
1t82	Putative thioesterase SO4397	Shewanella oneidensis [TaxId: 70863]
2f41	Transcription factor FapR, C-terminal domain	Bacillus subtilis [TaxId: 1423]
2cwz	Hypothetical protein TTHA0967	Thermus thermophilus [TaxId: 274]
1mkb	beta-Hydroxydecanol thiol ester dehydrase	Escherichia coli [TaxId: 562]
1j9b	Arsenate reductase ArsC	Escherichia coli [TaxId: 562]
1rw1	Hypothetical protein PA3664 (YffB)	Pseudomonas aeruginosa [TaxId: 287]
2axo	Hypothetical protein Atu2684	Agrobacterium tumefaciens [TaxId: 358]
1fvk	Disulfide-bond formation facilitator (DsbA)	Escherichia coli [TaxId: 562]
1bed	Disulfide-bond formation facilitator (DsbA)	Vibrio cholerae [TaxId: 666]
1z6m	Hypothetical protein EF0770	Enterococcus faecalis [TaxId: 1351]
1r4w	Mitochondrial class kappa glutathione S-transferase	Rat (Rattus norvegicus) [TaxId: 10116]
1g7e	Endoplasmic reticulum protein ERP29, N-terminal domain	Rat (Rattus norvegicus) [TaxId: 10116]
1prx	1-Cys peroxiredoxin	Human (Homo sapiens) [TaxId: 9606]
1xiy	1-Cys peroxiredoxin	Malaria parasite (Plasmodium falciparum) [TaxId: 5833]
1xcc	1-Cys peroxiredoxin	Plasmodium yoelii yoelii [TaxId: 73239]
1we0	Alkyl hydroperoxide reductase AhpC	Amphibacillus xylanus [TaxId: 1449]
2bmx	Alkyl hydroperoxide reductase AhpC	Mycobacterium tuberculosis [TaxId: 1773]
2cx4	Bacterioferritin comigratory protein	Archaeon Aeropyrum pernix [TaxId: 56636]
2f8a	Glutathione peroxidase	Human (Homo sapiens) [TaxId: 9606]
1zzo	Lipoprotein DsbF	Mycobacterium tuberculosis [TaxId: 1773]
1jfu	Membrane-anchored thioredoxin-like protein TlpA, soluble domain	Bradyrhizobium japonicum [TaxId: 375]
2fy6	Peptide methionine sulfoxide reductase MsrA/MsrB, N-terminal domain	Neisseria meningitidis serogroup A [TaxId: 65699]
1x0r	Peroxiredoxin	Aeropyrum pernix [TaxId: 56636]
1hd2	Peroxiredoxin 5	Human (Homo sapiens) [TaxId: 9606]
2a4v	Peroxiredoxin dot5	Baker's yeast (Saccharomyces cerevisiae) [TaxId: 4932]
1tp9	Plant peroxiredoxin	Western balsam poplar(Populus trichocarpa) [TaxId: 3694]
1psq	Probable thiol peroxidase PsaD	Streptococcus pneumoniae [TaxId: 1313]
2cvb	Probable thiol-disulfide isomerase/thioredoxin TTHA0593	Thermus thermophilus [TaxId: 274]
1xxu	Putative peroxiredoxin Rv2238c/MT2298	Mycobacterium tuberculosis [TaxId: 1773]
1lu4	Soluble secreted antigen MPT53	Mycobacterium tuberculosis [TaxId: 1773]
1q98	Thiol peroxidase Tpx	Haemophilus influenzae [TaxId: 727]
1xvq	Thiol peroxidase Tpx	Mycobacterium tuberculosis [TaxId: 1773]
2f9s	Thiol-disulfide oxidoreductase ResA	Bacillus subtilis [TaxId: 1423]
2h01	Thioredoxin peroxidase 2 (thioredoxin peroxidase B, 2-cys peroxiredoxin)	Plasmodium yoelii [TaxId: 5861]
1zof	Thioredoxin reductase TsaA	Helicobacter pylori [TaxId: 210]
1kng	Thioredoxin-like protein CcmG (CycY, DsbE)	Bradyrhizobium japonicum [TaxId: 375]
1xzo	Thioredoxin-like protein Sco1 (YpmQ), soluble domain	Bacillus subtilis [TaxId: 1423]
2b7k	Thioredoxin-like protein Sco1 (YpmQ), soluble domain	Baker's yeast(Saccharomyces cerevisiae) [TaxId: 4932]
2ggt	Thioredoxin-like protein Sco1 (YpmQ), soluble domain	Human (Homo sapiens) [TaxId: 9606]
1o8x	Tryparedoxin I	Crithidia fasciculata [TaxId: 5656]
1o73	Tryparedoxin I	Trypanosoma brucei brucei [TaxId: 5702]
1i5g	Tryparedoxin II	Crithidia fasciculata [TaxId: 5656]
1e2y	Tryparedoxin peroxidase (thioredoxin peroxidase homologue)	Crithidia fasciculata [TaxId: 5656]
2b5y	thiol:disulfide oxidoreductase YkuV	Bacillus subtilis [TaxId: 1423]
2hfd	Hydrogenase-1 operon protein HyaE	Escherichia coli [TaxId: 562]
1t4z	Adaptive-response sensory-kinase SasA, N-terminal domain	Synechococcus elongatus [TaxId: 32046]
1r5p	Circadian oscillation regulator KaiB	Cyanobacterium (Nostoc sp.) pcc 7120 [TaxId: 1180]
1s3a	NADH-ubiquinone oxidoreductase b8 subunit, CI-B8	Human (Homo sapiens) [TaxId: 9606]
2djk	Protein disulfide isomerase, PDI	Fungi (Humicola insolens) [TaxId: 34413]
2bjx	Protein disulfide isomerase, PDI	Human (Homo sapiens) [TaxId: 9606]
1t1v	SH3BGRL3	Mouse (Mus musculus) [TaxId: 10090]
2fa8	Hypothetical protein Atu0228	Agrobacterium tumefaciens [TaxId: 358]
2a2p	Selenoprotein M	Mouse (Mus musculus) [TaxId: 10090]
2a4h	Selenoprotein sep15	Drosophila melanogaster [TaxId: 7227]
1zma	Bacterocin transport accessory protein Bta	Streptococcus pneumoniae [TaxId: 1313]
1aba	Glutaredoxin (Grx, thioltransferase)	Bacteriophage T4 [TaxId: 10665]
1fov	Glutaredoxin (Grx, thioltransferase)	Escherichia coli, Grx3 [TaxId: 562]
1b4q	Glutaredoxin (Grx, thioltransferase)	Human (Homo sapiens) [TaxId: 9606]
1r7h	Glutaredoxin-like NRDH-redoxin	Corynebacterium ammoniagenes [TaxId: 1697]
1h75	Glutaredoxin-like NRDH-redoxin	Escherichia coli [TaxId: 562]
1z6n	Hypothetical protein PA1234	Pseudomonas aeruginosa [TaxId: 287]
1ttz	Hypothetical protein XCC2852	Xanthomonas campestris [TaxId: 339]
1fo5	MJ0307, thioredoxin/glutaredoxin-like protein	Archaeon Methanococcus jannaschii [TaxId: 2190]
1nho	MTH807, thioredoxin/glutaredoxin-like protein	Archaeon Methanobacterium thermoautotrophicum [TaxId: 145262]
1ilo	MTH985, a thioredoxin	Archaeon Methanobacterium thermoautotrophicum [TaxId: 145262]
2fwh	Thiol:disulfide interchange protein DsbD, C-terminal domain (DsbD-gamma)	Escherichia coli [TaxId: 562]
1nw2	Thioredoxin	Alicyclobacillus acidocaldarius, formerly Bacillus acidocaldarius [TaxId: 405212]
1thx	Thioredoxin	Anabaena sp., pcc 7120 [TaxId: 1167]
1ep7	Thioredoxin	Chlamydomonas reinhardtii [TaxId: 3055]
2trx	Thioredoxin	Escherichia coli [TaxId: 562]
1ti3	Thioredoxin	European aspen (Populus tremula), thioredoxin H [TaxId: 113636]
1xwb	Thioredoxin	Fruit fly (Drosophila melanogaster) [TaxId: 7227]
2ifq	Thioredoxin	Human (Homo sapiens) [TaxId: 9606]
1syr	Thioredoxin	Malarial parasite (Plasmodium falciparum) [TaxId: 5833]
1faa	Thioredoxin	Spinach (Spinacia oleracea), thioredoxin F [TaxId: 3562]
1fb6	Thioredoxin	Spinach (Spinacia oleracea), thioredoxin M [TaxId: 3562]
1r26	Thioredoxin	Trypanosoma brucei [TaxId: 5691]
1wik	Thioredoxin-like protein 2	Mouse (Mus musculus) [TaxId: 10090]
1sen	Thioredoxin-like protein p19, TLP19	Human (Homo sapiens) [TaxId: 9606]
1gh2	Thioredoxin-like protein, N-terminal domain	Human (Homo sapiens) [TaxId: 9606]
1wjk	Thioredoxin-like structure containing protein C330018D20Rik	Mouse (Mus musculus) [TaxId: 10090]
1m2d	Thioredoxin-like 2Fe-2S ferredoxin	Aquifex aeolicus [TaxId: 63363]
1wou	Putative 42-9-9 protein (thioredoxin containing protein Txnl5)	Human (Homo sapiens) [TaxId: 9606]
1wpi	Hypothetical protein YKR049C	Baker's yeast (Saccharomyces cerevisiae) [TaxId: 4932]
1xg8	Hypothetical protein SA0798	Staphylococcus aureus [TaxId: 1280]
1qgv	spliceosomal protein U5-15Kd	Human (Homo sapiens) [TaxId: 9606]
1qwg	(2r)-phospho-3-sulfolactate synthase ComA	Archaeon Methanococcus jannaschii [TaxId: 2190]
1u83	(2r)-phospho-3-sulfolactate synthase ComA	Bacillus subtilis [TaxId: 1423]
1jfx	Streptomyces lysozyme	Streptomyces coelicolor, "mueller" dsm3030 [TaxId: 1902]
1sfs	Unnamed hypothetical protein	Bacillus stearothermophilus [TaxId: 1422]
1tz7	Amylomaltase MalQ	Aquifex aeolicus [TaxId: 63363]
1x1n	Amylomaltase MalQ	Potato (Solanum tuberosum) [TaxId: 4113]
1esw	Amylomaltase MalQ	Thermus aquaticus [TaxId: 271]
1b1y	beta-Amylase	Barley (Hordeum vulgare) [TaxId: 4513]
1fcq	Bee venom hyaluronidase	Honeybee (Apis mellifera) [TaxId: 7460]
1pbg	6-phospho-beta-D-galactosidase, PGAL	Lactococcus lactis [TaxId: 1358]
1vff	Beta-glucosidase A	Archaeon Pyrococcus horikoshii [TaxId: 53953]
1qox	Beta-glucosidase A	Bacillus circulans, subsp. alkalophilus [TaxId: 1397]
1gnx	Beta-glucosidase A	Streptomyces sp. [TaxId: 1931]
2j78	Beta-glucosidase A	Thermotoga maritima [TaxId: 2336]
1ug6	Beta-glucosidase A	Thermus thermophilus [TaxId: 274]
1cbg	Plant beta-glucosidase (myrosinase)	Creeping white clover (Trifolium repens) [TaxId: 3899]
1v02	Plant beta-glucosidase (myrosinase)	Sorghum bicolor [TaxId: 4558]
1e4m	Plant beta-glucosidase (myrosinase)	White mustard (Sinapis alba) [TaxId: 3728]
1wcg	Thioglucosidase	Cabbage aphid (Brevicoryne brassicae) [TaxId: 69196]
1uwu	beta-Glycosidase	Archaeon Sulfolobus solfataricus [TaxId: 2287]
1qvb	beta-Glycosidase	Archaeon Thermosphaera aggregans [TaxId: 54254]
1tr9	Beta-hexosaminidase NagZ	Vibrio cholerae [TaxId: 666]
2aam	Hypothetical protein TM1410	Thermotoga maritima [TaxId: 2336]
2ebn	Endo-beta-N-acetylglucosaminidase	Flavobacterium meningosepticum, endoglycosidase F1 [TaxId: 238]
1eok	Endo-beta-N-acetylglucosaminidase	Flavobacterium meningosepticum, endoglycosidase F3 [TaxId: 238]
1edt	Endo-beta-N-acetylglucosaminidase	Streptomyces plicatus, endoglycosidase H [TaxId: 1922]
2hvm	Hevamine A (chitinase/lysozyme)	Para rubber tree (Hevea brasiliensis) [TaxId: 3981]
1cnv	Seed storage protein	Jack bean (Canavalia ensiformis), Concanavalin B [TaxId: 3823]
1nar	Seed storage protein	Vicia narbonensis, Narbonin [TaxId: 3912]
1yht	Dispersin B, DspB	Actinobacillus actinomycetemcomitans [TaxId: 714]
1g0c	Alkaline cellulase K catalytic domain	Bacillus sp. [TaxId: 1409]
1ur4	Beta-1,4-galactanase	Bacillus licheniformis [TaxId: 1402]
1fob	Beta-1,4-galactanase	Fungus (Aspergillus aculeatus) [TaxId: 5053]
1hjs	Beta-1,4-galactanase	Myceliophthora thermophila (Thielavia heterothallica) [TaxId: 78579]
1bqc	Beta-mannanase	Thermomonospora fusca [TaxId: 2021]
1rh9	Beta-mannanase	Tomato (Lycopersicon esculentum) [TaxId: 4081]
1qnr	Beta-mannanase	Trichoderma reesei [TaxId: 51453]
1ece	Endocellulase E1	Acidothermus cellulolyticus [TaxId: 28049]
1h1n	Endocellulase EngI	Thermoascus aurantiacus [TaxId: 5087]
7a3h	Endoglucanase Cel5a	Bacillus agaradhaerens [TaxId: 76935]
1egz	Endoglucanase Cel5a	Erwinia chrysanthemi [TaxId: 556]
1edg	Endoglucanase CelA	Clostridium cellulolyticum [TaxId: 1521]
1ceo	Endoglucanase CelC	Clostridium thermocellum [TaxId: 1515]
2cit	Endoglucanase H N-terminal domain	Clostridium thermocellum [TaxId: 1515]
1vjz	Endoglucanase homologue TM1752	Thermotoga maritima [TaxId: 2336]
1h4p	Exo-beta-(1,3)-glucanase	Baker's yeast (Saccharomyces cerevisiae) [TaxId: 4932]
1cz1	Exo-beta-(1,3)-glucanase	Yeast (Candida albicans) [TaxId: 5476]
1uuq	Exomannosidase	Cellvibrio mixtus [TaxId: 39650]
1odz	Mannanase A, ManA	Pseudomonas cellulosa (Cellvibrio japonicus) [TaxId: 155077]
2cyg	Plant beta-glucanases	Banana (Musa acuminata), 1,3-beta-glucanase [TaxId: 4641]
1aq0	Plant beta-glucanases	Barley (Hordeum vulgare), 1,3-1,4-beta-glucanase [TaxId: 4513]
1ghs	Plant beta-glucanases	Barley (Hordeum vulgare), 1,3-beta-glucanase [TaxId: 4513]
1n82	Xylanase	Bacillus stearothermophilus, Ixt6 [TaxId: 1422]
1r85	Xylanase	Bacillus stearothermophilus, Xt6 [TaxId: 1422]
1ur1	Xylanase	Cellvibrio mixtus [TaxId: 39650]
1xyz	Xylanase	Clostridium thermocellum, XynZ [TaxId: 1515]
1bg4	Xylanase	Penicillium simplicissimum [TaxId: 69488]
1vbu	Xylanase	Thermotoga maritima [TaxId: 2336]
1fh9	Xylanase A, catalytic core	Cellulomonas fimi [TaxId: 1708]
1w32	Xylanase A, catalytic core	Pseudomonas fluorescens [TaxId: 294]
1nq6	Xylanase A, catalytic core	Streptomyces halstedii [TaxId: 1944]
1v0l	Xylanase A, catalytic core	Streptomyces lividans [TaxId: 1916]
2c0h	endo-1,4-beta-mannosidase	Blue mussel (Mytilus edulis) [TaxId: 6550]
1ohl	5-aminolaevulinate dehydratase, ALAD (porphobilinogen synthase)	Baker's yeast (Saccharomyces cerevisiae) [TaxId: 4932]
1l6s	5-aminolaevulinate dehydratase, ALAD (porphobilinogen synthase)	Escherichia coli [TaxId: 562]
1pv8	5-aminolaevulinate dehydratase, ALAD (porphobilinogen synthase)	Human (Homo sapiens) [TaxId: 9606]
2c1h	5-aminolaevulinate dehydratase, ALAD (porphobilinogen synthase)	Prosthecochloris vibrioformis [TaxId: 1098]
1gzg	5-aminolaevulinate dehydratase, ALAD (porphobilinogen synthase)	Pseudomonas aeruginosa [TaxId: 287]
1of8	3-deoxy-D-arabino-heptulosonate-7-phosphate synthase (DAHP synthase, AroG)	Baker's yeast (Saccharomyces cerevisiae), tyrosine-regulated isozyme [TaxId: 4932]
1n8f	3-deoxy-D-arabino-heptulosonate-7-phosphate synthase (DAHP synthase, AroG)	Escherichia coli, phenylalanine-regulated isozyme [TaxId: 562]
1vr6	3-deoxy-D-arabino-heptulosonate-7-phosphate synthase (DAHP synthase, AroG)	Thermotoga maritima [TaxId: 2336]
1pe1	3-deoxy-D-manno-octulosonate 8-phosphate synthase (KDO8P synthase)	Aquifex aeolicus [TaxId: 63363]
1o60	3-deoxy-D-manno-octulosonate 8-phosphate synthase (KDO8P synthase)	Haemophilus influenzae [TaxId: 727]
1w3i	2-keto-3-deoxy gluconate aldolase Eda	Sulfolobus solfataricus [TaxId: 2287]
1w8s	Archaeal fructose 1,6-bisphosphate aldolase	Archaeon Thermoproteus tenax [TaxId: 2271]
1l6w	Decameric fructose-6-phosphate aldolase/transaldolase	Escherichia coli [TaxId: 562]
1vpx	Decameric fructose-6-phosphate aldolase/transaldolase	Thermotoga maritima [TaxId: 2336]
1wx0	Decameric fructose-6-phosphate aldolase/transaldolase	Thermus thermophilus [TaxId: 274]
1mzh	Deoxyribose-phosphate aldolase DeoC	Aquifex aeolicus [TaxId: 63363]
1n7k	Deoxyribose-phosphate aldolase DeoC	Archaeon Aeropyrum pernix [TaxId: 56636]
1vcv	Deoxyribose-phosphate aldolase DeoC	Archaeon Pyrobaculum aerophilum [TaxId: 13773]
1p1x	Deoxyribose-phosphate aldolase DeoC	Escherichia coli [TaxId: 562]
1o0y	Deoxyribose-phosphate aldolase DeoC	Thermotoga maritima [TaxId: 2336]
1ub3	Deoxyribose-phosphate aldolase DeoC	Thermus thermophilus [TaxId: 274]
1xky	Dihydrodipicolinate synthase	Bacillus anthracis [TaxId: 1392]
2ats	Dihydrodipicolinate synthase	Escherichia coli [TaxId: 562]
1xxx	Dihydrodipicolinate synthase	Mycobacterium tuberculosis [TaxId: 1773]
1o5k	Dihydrodipicolinate synthase	Thermotoga maritima [TaxId: 2336]
1a5c	Fructose-1,6-bisphosphate aldolase	Plasmodium falciparum [TaxId: 5833]
2a4a	Fructose-1,6-bisphosphate aldolase	Plasmodium yoelii yoelii [TaxId: 73239]
1zai	Fructose-1,6-bisphosphate aldolase	Rabbit (Oryctolagus cuniculus), muscle isozyme [TaxId: 9986]
1epx	Fructose-1,6-bisphosphate aldolase	Trypanosome (Leishmania mexicana) [TaxId: 5665]
1vhc	Hypothetical protein HI0047	Haemophilus influenzae [TaxId: 727]
2c0a	KDPG aldolase	Escherichia coli [TaxId: 562]
1mxs	KDPG aldolase	Pseudomonas putida [TaxId: 303]
1wa3	KDPG aldolase	Thermotoga maritima [TaxId: 2336]
1hl2	N-acetylneuraminate lyase	Escherichia coli [TaxId: 562]
1f6k	N-acetylneuraminate lyase	Haemophilus influenzae [TaxId: 727]
1to3	Putative aldolase YihT	Salmonella typhimurium [TaxId: 602]
1onr	Transaldolase	Escherichia coli [TaxId: 562]
1f05	Transaldolase	Human (Homo sapiens) [TaxId: 9606]
1gqn	Type I 3-dehydroquinate dehydratase	Salmonella typhi [TaxId: 601]
1sfl	Type I 3-dehydroquinate dehydratase	Staphylococcus aureus [TaxId: 1280]
1dos	Fructose-bisphosphate aldolase (FBP aldolase)	Escherichia coli [TaxId: 562]
1rvg	Fructose-bisphosphate aldolase (FBP aldolase)	Thermus aquaticus [TaxId: 271]
1gvf	Tagatose-1,6-bisphosphate aldolase	Escherichia coli [TaxId: 562]
2b7o	Probable DAHP synthetase AroG, phenylalanine-repressible	Mycobacterium tuberculosis [TaxId: 1773]
2fiq	Putative tagatose 6-phosphate kinase 1 GatZ	Escherichia coli [TaxId: 562]
1rhc	Coenzyme F420 dependent secondary alcohol dehydrogenase	Archaeon Methanoculleus thermophilicus [TaxId: 2200]
1f07	Coenzyme F420 dependent tetrahydromethanopterin reductase	Archaeon Methanobacterium thermoautotrophicum [TaxId: 145262]
1ezw	Coenzyme F420 dependent tetrahydromethanopterin reductase	Archaeon Methanopyrus kandleri [TaxId: 2320]
1nfp	Non-fluorescent flavoprotein (luxF, FP390)	Photobacterium leiognathi [TaxId: 658]
1fvp	Non-fluorescent flavoprotein (luxF, FP390)	Photobacterium phosphoreum [TaxId: 659]
1nqk	Alkanesulfonate monooxygenase SsuD	Escherichia coli [TaxId: 562]
1tvl	Putative monooxygenase YtnJ	Bacillus subtilis [TaxId: 1423]
1x7i	Copper homeostasis protein CutC	Shigella flexneri [TaxId: 623]
1tx2	Dihydropteroate synthetase	Bacillus anthracis [TaxId: 1392]
1aj0	Dihydropteroate synthetase	Escherichia coli [TaxId: 562]
1eye	Dihydropteroate synthetase	Mycobacterium tuberculosis [TaxId: 1773]
1ad1	Dihydropteroate synthetase	Staphylococcus aureus [TaxId: 1280]
1f6y	Methyltetrahydrofolate: corrinoid/iron-sulfur protein methyltransferase MetR	Moorella thermoacetica [TaxId: 1525]
1b5t	Methylenetetrahydrofolate reductase	Escherichia coli [TaxId: 562]
1v93	Methylenetetrahydrofolate reductase	Thermus thermophilus [TaxId: 274]
2f6u	(S)-3-O-geranylgeranylglyceryl phosphate synthase	Archaeon Archaeoglobus fulgidus [TaxId: 2234]
2q3r	12-oxophytodienoate reductase (OPR, OYE homolog)	Thale cress (Arabidopsis thaliana), OPR1 [TaxId: 3702]
1q45	12-oxophytodienoate reductase (OPR, OYE homolog)	Thale cress (Arabidopsis thaliana), OPR3 [TaxId: 3702]
1f76	Dihydroorotate dehydrogenase	Escherichia coli [TaxId: 562]
1d3g	Dihydroorotate dehydrogenase	Human (Homo sapiens) [TaxId: 9606]
1jub	Dihydroorotate dehydrogenase	Lactococcus lactis, isozyme A [TaxId: 1358]
1tv5	Dihydroorotate dehydrogenase	Plasmodium falciparum [TaxId: 5833]
2b4g	Dihydroorotate dehydrogenase	Trypanosoma brucei [TaxId: 5691]
1kbi	Flavocytochrome b2, C-terminal domain	Baker's yeast (Saccharomyces cerevisiae) [TaxId: 4932]
1gox	Glycolate oxidase	Spinach (Spinacia oleracea) [TaxId: 3562]
1tb3	Hydroxyacid oxidase	Rat (Rattus norvegicus) [TaxId: 10116]
1p0k	Isopentenyl-diphosphate delta-isomerase	Bacillus subtilis [TaxId: 1423]
1vcf	Isopentenyl-diphosphate delta-isomerase	Thermus thermophilus [TaxId: 274]
1p5b	Membrane-associated (S)-mandelate dehydrogenase	Pseudomonas putida [TaxId: 303]
1gwj	Morphinone reductase	Pseudomonas putida [TaxId: 303]
1z41	NADPH dehydrogenase NamA	Bacillus subtilis [TaxId: 1423]
1oya	Old yellow enzyme (OYE)	Lager yeast (Saccharomyces carlsbergensis) [TaxId: 27292]
1viz	PcrB protein homolog YerE	Bacillus subtilis [TaxId: 1423]
1vyr	Pentaerythritol tetranirate reductase	Enterobacter cloacae [TaxId: 550]
1vhn	Putative flavin oxidoreducatase TM0096	Thermotoga maritima [TaxId: 2336]
1vkf	Glycerol uptake operon antiterminator-related protein TM1436	Thermotoga maritima [TaxId: 2336]
1lt8	Betaine-homocysteine S-methyltransferase	Human (Homo sapiens) [TaxId: 9606]
1jr1	Inosine monophosphate dehydrogenase (IMPDH)	Chinese hamster (Cricetulus griseus) [TaxId: 10029]
1eep	Inosine monophosphate dehydrogenase (IMPDH)	Lyme disease spirochete (Borrelia burgdorferi) [TaxId: 139]
1me8	Inosine monophosphate dehydrogenase (IMPDH)	Tritrichomonas foetus [TaxId: 5724]
1p7t	Malate synthase G	Escherichia coli [TaxId: 562]
1n8i	Malate synthase G	Mycobacterium tuberculosis [TaxId: 1773]
2a3l	AMP deaminase (AMPD), catalytic domain	Thale cress (Arabidopsis thaliana) [TaxId: 3702]
1a4m	Adenosine deaminase (ADA)	Mouse (Mus musculus) [TaxId: 10090]
2amx	Adenosine deaminase (ADA)	Plasmodium yoelii [TaxId: 5861]
1j79	Dihydroorotase	Escherichia coli [TaxId: 562]
2hbv	2-amino-3-carboxymuconate 6-semialdehyde decarboxylase NbaD	Pseudomonas fluorescens [TaxId: 294]
2gwg	4-oxalomesaconate hydratase LigJ	Rhodopseudomonas palustris [TaxId: 1076]
2ffi	Putative 2-pyrone-4,6-dicarboxylic acid hydrolase PP1699	Pseudomonas putida [TaxId: 303]
2f6k	Putative amidohydrolase LP2961	Lactobacillus plantarum [TaxId: 1590]
2dvx	Thermophilic reversible gamma-resorcylate decarboxylase	Rhizobium sp. MTP-10005 [TaxId: 267998]
2d2j	Phosphotriesterase (parathion hydrolase, PTE)	Agrobacterium tumefaciens [TaxId: 358]
1bf6	Phosphotriesterase homology protein	Escherichia coli [TaxId: 562]
1itu	Renal dipeptidase	Human (Homo sapiens) [TaxId: 9606]
1xwy	Deoxyribonuclease TatD (MttC)	Escherichia coli [TaxId: 562]
1j6o	Hypothetical protein TM0667	Thermotoga maritima [TaxId: 2336]
1yix	Putative deoxyribonuclease YcfH	Escherichia coli [TaxId: 562]
1zzm	Putative deoxyribonuclease YjjV	Escherichia coli [TaxId: 562]
1j5s	Uronate isomerase TM0064	Thermotoga maritima [TaxId: 2336]
1nth	Monomethylamine methyltransferase MtmB	Archaeon Methanosarcina barkeri [TaxId: 2208]
1hw6	2,5-diketo-D-gluconic acid reductase A	Corynebacterium sp. [TaxId: 1720]
1mzr	2,5-diketo-D-gluconic acid reductase A	Escherichia coli [TaxId: 562]
1vp5	2,5-diketo-D-gluconic acid reductase A	Thermotoga maritima [TaxId: 2336]
1us0	Aldose reductase (aldehyde reductase)	Human (Homo sapiens) [TaxId: 9606]
1ur3	Hypothetical oxidoreductase YdhF	Escherichia coli [TaxId: 562]
1qwk	Hypothetical protein C07D8.6	Nematode (Caenorhabditis elegans) [TaxId: 6239]
1s1p	Prostaglandin d2 11-ketoreductase (akr1c3)	Human (Homo sapiens) [TaxId: 9606]
1pyf	Putative oxidoreductase IolS	Bacillus subtilis [TaxId: 1423]
1pz1	Putative oxidoreductase YhdN	Bacillus subtilis [TaxId: 1423]
1lqa	Tas protein	Escherichia coli [TaxId: 562]
1mi3	Xylose reductase	Fungi (Candida tenuis) [TaxId: 45596]
2ptd	Phosphatidylinositol-specific phospholipase C	Bacillus cereus [TaxId: 1396]
2plc	Phosphatidylinositol-specific phospholipase C	Listeria monocytogenes [TaxId: 1639]
1ydy	Glycerophosphodiester phosphodiesterase GlpQ	Escherichia coli [TaxId: 562]
1zcc	Glycerophosphodiester phosphodiesterase UgpQ	Agrobacterium tumefaciens [TaxId: 358]
1o1z	Hypothetical protein TM1621	Thermotoga maritima [TaxId: 2336]
1vd6	Putative glycerophosphodiester phosphodiesterase TTHB141	Thermus thermophilus [TaxId: 274]
1ct5	Hypothetical protein ybl036c	Baker's yeast (Saccharomyces cerevisiae) [TaxId: 4932]
1dxe	2-dehydro-3-deoxy-galactarate aldolase	Escherichia coli [TaxId: 562]
1sgj	Citrate lyase, beta subunit	Deinococcus radiodurans [TaxId: 1299]
1u5h	Citrate lyase, beta subunit	Mycobacterium tuberculosis [TaxId: 1773]
1izc	Macrophomate synthase	Macrophoma commelinae [TaxId: 108330]
1m3u	Ketopantoate hydroxymethyltransferase PanB	Escherichia coli [TaxId: 562]
1oy0	Ketopantoate hydroxymethyltransferase PanB	Mycobacterium tuberculosis [TaxId: 1773]
1o66	Ketopantoate hydroxymethyltransferase PanB	Neisseria meningitidis [TaxId: 487]
1jqn	Phosphoenolpyruvate carboxylase	Escherichia coli [TaxId: 562]
1ujq	2-methylisocitrate lyase	Salmonella typhimurium [TaxId: 602]
1dqu	Isocitrate lyase	Aspergillus nidulans [TaxId: 162425]
1igw	Isocitrate lyase	Escherichia coli [TaxId: 562]
1f8m	Isocitrate lyase	Mycobacterium tuberculosis [TaxId: 1773]
1s2w	Phosphoenolpyruvate mutase	Blue mussel (Mytilus edulis) [TaxId: 6550]
1m5w	Pyridoxine 5'-phosphate synthase	Escherichia coli [TaxId: 562]
1r30	Biotin synthase	Escherichia coli [TaxId: 562]
1tv8	Molybdenum cofactor biosynthesis protein A MoaA	Staphylococcus aureus [TaxId: 1280]
1olt	Oxygen-independent coproporphyrinogen III oxidase HemN	Escherichia coli [TaxId: 562]
1tqx	D-ribulose-5-phosphate 3-epimerase	Plasmodium falciparum [TaxId: 5833]
1rpx	D-ribulose-5-phosphate 3-epimerase	Potato (Solanum tuberosum) [TaxId: 4113]
1h1y	D-ribulose-5-phosphate 3-epimerase	Rice (Oryza sativa) [TaxId: 4530]
2fli	D-ribulose-5-phosphate 3-epimerase	Streptococcus pyogenes [TaxId: 1314]
1q6o	3-keto-L-gulonate 6-phosphate decarboxylase	Escherichia coli [TaxId: 562]
1x1z	Orotidine 5'-monophosphate decarboxylase (OMP decarboxylase)	Archaeon Methanobacterium thermoautotrophicum [TaxId: 145262]
1dbt	Orotidine 5'-monophosphate decarboxylase (OMP decarboxylase)	Bacillus subtilis [TaxId: 1423]
1dqw	Orotidine 5'-monophosphate decarboxylase (OMP decarboxylase)	Baker's yeast (Saccharomyces cerevisiae) [TaxId: 4932]
1l2u	Orotidine 5'-monophosphate decarboxylase (OMP decarboxylase)	Escherichia coli [TaxId: 562]
2czd	Orotidine 5'-monophosphate decarboxylase (OMP decarboxylase)	Pyrococcus horikoshii [TaxId: 53953]
1vqt	Orotidine 5'-monophosphate decarboxylase (OMP decarboxylase)	Thermotoga maritima [TaxId: 2336]
2q8l	Protozoan orotidine monophosphate decarboxylase	Plasmodium falciparum [TaxId: 5833]
1h5y	Cyclase subunit (or domain) of imidazoleglycerolphosphate synthase HisF	Archaeon Pyrobaculum aerophilum [TaxId: 13773]
1thf	Cyclase subunit (or domain) of imidazoleglycerolphosphate synthase HisF	Thermotoga maritima [TaxId: 2336]
1vzw	Phosphoribosylformimino-5-aminoimidazole carboxamide ribotite isomerase HisA	Streptomyces coelicolor [TaxId: 1902]
1qo2	Phosphoribosylformimino-5-aminoimidazole carboxamide ribotite isomerase HisA	Thermotoga maritima [TaxId: 2336]
1y0e	Putative N-acetylmannosamine-6-phosphate 2-epimerase NanE	Staphylococcus aureus [TaxId: 1280]
1yxy	Putative N-acetylmannosamine-6-phosphate 2-epimerase NanE	Streptococcus pyogenes [TaxId: 1314]
1znn	Pyridoxal biosynthesis lyase PdxS	Bacillus stearothermophilus [TaxId: 1422]
1jul	Indole-3-glycerophosphate synthase, IPGS	Archaeon Sulfolobus solfataricus [TaxId: 2287]
1i4n	Indole-3-glycerophosphate synthase, IPGS	Thermotoga maritima [TaxId: 2336]
1vc4	Indole-3-glycerophosphate synthase, IPGS	Thermus thermophilus [TaxId: 274]
1nsj	N-(5'phosphoribosyl)antranilate isomerase, PRAI	Thermotoga maritima [TaxId: 2336]
1v5x	N-(5'phosphoribosyl)antranilate isomerase, PRAI	Thermus thermophilus [TaxId: 274]
1geq	Trp synthase alpha-subunit	Archaeon Pyrococcus furiosus [TaxId: 2261]
1xcf	Trp synthase alpha-subunit	Escherichia coli [TaxId: 562]
1rd5	Trp synthase alpha-subunit	Maize (Zea mays) [TaxId: 4577]
1ujp	Trp synthase alpha-subunit	Thermus thermophilus [TaxId: 274]
1vpy	Hypothetical protein EF0366	Enterococcus faecalis [TaxId: 1351]
1vpq	Hypothetical protein TM1631	Thermotoga maritima [TaxId: 2336]
1xm3	Thiazole biosynthesis protein ThiG	Bacillus subtilis [TaxId: 1423]
1wv2	Thiazole biosynthesis protein ThiG	Pseudomonas aeruginosa [TaxId: 287]
1xi3	Thiamin phosphate synthase	Archaeon (Pyrococcus furiosus) [TaxId: 2261]
2tps	Thiamin phosphate synthase	Bacillus subtilis [TaxId: 1423]
1hg3	Triosephosphate isomerase	Archaeon Pyrococcus woesei [TaxId: 2262]
2btm	Triosephosphate isomerase	Bacillus stearothermophilus [TaxId: 1422]
1ney	Triosephosphate isomerase	Baker's yeast (Saccharomyces cerevisiae) [TaxId: 4932]
1sw0	Triosephosphate isomerase	Chicken (Gallus gallus) [TaxId: 9031]
1m6j	Triosephosphate isomerase	Entamoeba histolytica [TaxId: 5759]
1o5x	Triosephosphate isomerase	Plasmodium falciparum [TaxId: 5833]
1tmh	Triosephosphate isomerase	Synthetic, hybrid between Escherichia coli and chicken TIM
1w0m	Triosephosphate isomerase	Thermoproteus tenax [TaxId: 2271]
1b9b	Triosephosphate isomerase	Thermotoga maritima [TaxId: 2336]
1kv5	Triosephosphate isomerase	Trypanosoma brucei [TaxId: 5691]
1r3s	Uroporphyrinogen decarboxylase, UROD	Human (Homo sapiens) [TaxId: 9606]
1j93	Uroporphyrinogen decarboxylase, UROD	Tobacco (Nicotiana tabacum), UROD-III [TaxId: 4097]
1xp3	Endonuclease IV	Bacillus anthracis [TaxId: 1392]
1qtw	Endonuclease IV	Escherichia coli [TaxId: 562]
1k77	Hypothetical protein YgbM (EC1530)	Escherichia coli [TaxId: 562]
1i60	Hypothetical protein IolI	Bacillus subtilis [TaxId: 1423]
2g0w	Hypothetical protein Lmo2234	Listeria monocytogenes [TaxId: 1639]
1yx1	Hypothetical protein PA2260	Pseudomonas aeruginosa [TaxId: 287]
1d8w	L-rhamnose isomerase	Escherichia coli [TaxId: 562]
1tz9	Mannonate dehydratase UxuA	Enterococcus faecalis (Streptococcus faecalis) [TaxId: 1351]
1a0d	D-xylose isomerase	Bacillus stearothermophilus [TaxId: 1422]
1qt1	D-xylose isomerase	Streptomyces diastaticus, M1033 [TaxId: 1956]
1bxb	D-xylose isomerase	Thermus aquaticus, subsp. Thermophilus [TaxId: 271]
1r5y	Queosine tRNA-guanine transglycosylase	Zymomonas mobilis [TaxId: 542]
1klt	Chymase II (mast cell proteinase II)	Human (Homo sapiens) [TaxId: 9606]
3rp2	Chymase II (mast cell proteinase II)	Rat (Rattus rattus) [TaxId: 10117]
1euf	Duodenase	Cow (Bos taurus) [TaxId: 9913]
1elt	Elastase	Salmon (Salmo salar) [TaxId: 8030]
1m9u	Elastase	Worm (Eisenia fetida) [TaxId: 6396]
1bio	Factor D	Human (Homo sapiens) [TaxId: 9606]
1mza	Granzyme K	Human (Homo sapiens) [TaxId: 9606]
2hlc	HL collagenase	Common cattle grub (Hypoderma lineatum) [TaxId: 7389]
1a7s	Heparin binding protein, HBP	Human (Homo sapiens) [TaxId: 9606]
1si5	Hepatocyte growth factor, HGF	Human (Homo sapiens) [TaxId: 9606]
1lo6	Kallikrein 6	Human (Homo sapiens) [TaxId: 9606]
1eax	Matriptase MTSP1	Human (Homo sapiens) [TaxId: 9606]
1fuj	Myeloblastin, PR3	Human (Homo sapiens) [TaxId: 9606]
1npm	Neuropsin	Mouse (Mus musculus) [TaxId: 10090]
1qrz	Plasmin(ogen), catalytic domain	Human (Homo sapiens) [TaxId: 9606]
1fon	Procarboxypeptidase A-S6 subunit III (zymogen E)	Cow (Bos taurus) [TaxId: 9913]
1gvz	Prostate specific antigen (PSA kallikrein)	Horse (Equus caballus) [TaxId: 9796]
1ton	Tonin	Rat (Rattus rattus) [TaxId: 10117]
1pq7	Trypsin(ogen)	Mold (Fusarium oxysporum) [TaxId: 5507]
1hj8	Trypsin(ogen)	North atlantic salmon (Salmo salar) [TaxId: 8030]
1fv9	Urokinase	Human (Homo sapiens) [TaxId: 9606]
1op0	Venom serine protease	Hundred-pace snake (Agkistrodon acutus) [TaxId: 36307]
2fpz	beta-Tryptase	Human (Homo sapiens) [TaxId: 9606]
1arb	Achromobacter protease	Achromobacter lyticus, strain m497-1 [TaxId: 224]
1agj	Epidermolytic (exfoliative) toxin A	Staphylococcus aureus [TaxId: 1280]
1qtf	Exfoliative toxin B	Staphylococcus aureus [TaxId: 1280]
1p3c	Glutamyl endopeptidase	Bacillus intermedius [TaxId: 1400]
1l1j	Protease Do (DegP, HtrA), catalytic domain	Thermotoga maritima [TaxId: 2336]
1os8	Trypsin	Streptomyces griseus, strain k1 [TaxId: 1911]
2o8l	V8 protease	Staphylococcus aureus [TaxId: 1280]
1qq4	alpha-Lytic protease	Lysobacter enzymogenes, 495 [TaxId: 69]
2hrv	2A cysteine proteinase	Human rhinovirus 2 [TaxId: 12130]
1l1n	3C cysteine protease (picornain 3C)	Human poliovirus 1 Mahoney [TaxId: 12081]
1cqq	3C cysteine protease (picornain 3C)	Human rhinovirus 2 [TaxId: 12130]
1p9s	Coronavirus main proteinase (3Cl-pro, putative coronavirus nsp2)	Human coronavirus 229E [TaxId: 11137]
1q2w	Coronavirus main proteinase (3Cl-pro, putative coronavirus nsp2)	SARS coronavirus [TaxId: 227859]
1lvo	Coronavirus main proteinase (3Cl-pro, putative coronavirus nsp2)	Transmissible gastroenteritis virus [TaxId: 11149]
1mbm	NSP4 proteinase	Equine arteritis virus, EAV [TaxId: 11047]
1vcp	Viral capsid protein	Semliki forest virus [TaxId: 11033]
